# Supplementary material for: Identification of Novel Gene Targets and Functions of p21-Activated Kinase 1 during DNA Damage by Gene Expression Profiling
Source: PLoS One. 2013 Aug 12;8(8):e66585. doi: 10.1371/journal.pone.0066585 (PMC3741304; doi:10.1371/journal.pone.0066585)
Supplement: Table S1 — Pak1 target genes with a fold change ≥±2.0 and with the p-value<0.05. (XLSX) [file pone.0066585.s001.xlsx]

## Sheet: pak wt vs ko
Refseq	Fold change	Regulation	Gene Symbol	Gene Description
NM_016861	44.6363	up	Pdlim1	PDZ and LIM domain 1 (elfin)
NM_001130188|NM_001130190|NM_011360|NM_001130189|NM_001130191	41.2935	up	Sgce	sarcoglycan, epsilon
NM_001164108|NM_019955|NM_001164107	28.4272	up	Ripk3	receptor-interacting serine-threonine kinase 3
NM_133187	24.4906	up	Fam198b	family with sequence similarity 198, member B
NM_001077361|NM_010211|NM_001077362	22.3806	up	Fhl1	four and a half LIM domains 1
NM_026212	18.8405	up	Agpat2	1-acylglycerol-3-phosphate O-acyltransferase 2 (lysophosphatidic acid acyltransferase, beta)
NM_011671	18.2461	up	Ucp2	uncoupling protein 2 (mitochondrial, proton carrier)
NM_008056|NM_001162494	16.9268	up	Fzd6	frizzled homolog 6 (Drosophila)
NM_001159518|NM_008048	15.7384	up	Igfbp7	insulin-like growth factor binding protein 7
NM_010345|NM_001177629	15.2263	up	Grb10|2610104F20Rik	growth factor receptor bound protein 10 | RIKEN cDNA 2610104F20 gene
NM_013657	13.8537	up	Sema3c	sema domain, immunoglobulin domain (Ig), short basic domain, secreted, (semaphorin) 3C
NM_010426	13.5516	up	Foxf1a	forkhead box F1a
NM_013560	12.1654	up	Hspb1	heat shock protein 1
NM_009152	12.0002	up	Sema3a	sema domain, immunoglobulin domain (Ig), short basic domain, secreted, (semaphorin) 3A
NM_181315	11.6979	up	Car5b	carbonic anhydrase 5b, mitochondrial
NM_173006	11.0813	up	Pon3	paraoxonase 3
NM_133200|NM_001008497	10.9748	up	P2ry14|Med12l	purinergic receptor P2Y, G-protein coupled, 14 | mediator of RNA polymerase II transcription, subunit 12 homolog (yeast)-like
NM_008397	10.1799	up	Itga6	integrin alpha 6
NM_178395	9.87399	up	Zdhhc2	zinc finger, DHHC domain containing 2
NM_007494|NR_002687	8.98125	up	Ass1|Gm5424	argininosuccinate synthetase 1 | argininosuccinate synthase pseudogene
NM_001001176|NM_001167988	8.76576	up	Taf9b	TAF9B RNA polymerase II, TATA box binding protein (TBP)-associated factor
NM_007669|NM_001111099	8.68406	up	Cdkn1a	cyclin-dependent kinase inhibitor 1A (P21)
NM_146140	8.45228	up	Tram1l1	translocation associated membrane protein 1-like 1
NM_022032	8.18221	up	Perp	PERP, TP53 apoptosis effector
NM_007392	8.08101	up	Acta2	actin, alpha 2, smooth muscle, aorta
NM_172703	8.00272	up	Eif4g3	eukaryotic translation initiation factor 4 gamma, 3
NM_001038653|NM_030696|NM_001038654	7.97808	up	Slc16a3	solute carrier family 16 (monocarboxylic acid transporters), member 3
NM_009468|NM_001136086	7.70825	up	Dpysl3	dihydropyrimidinase-like 3
NM_007806	7.40864	up	Cyba	cytochrome b-245, alpha polypeptide
NM_177353	7.081	up	Slc9a7	solute carrier family 9 (sodium/hydrogen exchanger), member 7
NR_002687|NM_007494	6.97694	up	Gm5424|Ass1	argininosuccinate synthase pseudogene | argininosuccinate synthetase 1
NM_021897	6.6973	up	Trp53inp1	transformation related protein 53 inducible nuclear protein 1
NM_008471	6.61739	up	Krt19	keratin 19
NM_010726	6.44816	up	Phyh	phytanoyl-CoA hydroxylase
NM_011845|NM_153178	6.37462	up	Mid2|Eif2c2	midline 2 | eukaryotic translation initiation factor 2C, 2
NM_033325	6.36506	up	Loxl2	lysyl oxidase-like 2
NM_021274	6.16022	up	Cxcl10	chemokine (C-X-C motif) ligand 10
NM_178642	6.13597	up	Ano1	anoctamin 1, calcium activated chloride channel
NM_029880	6.07885	up	Ptgr2	prostaglandin reductase 2
NM_031397	5.85248	up	Bicc1	bicaudal C homolog 1 (Drosophila)
NM_010593	5.84274	up	Jup	junction plakoglobin
NM_008803	5.82683	up	Pde8a	phosphodiesterase 8A
NM_144875	5.81992	up	Rab7l1	RAB7, member RAS oncogene family-like 1
NM_172294	5.72907	up	Sulf1	sulfatase 1
NM_010283|NM_001145821	5.67399	up	Ggta1	glycoprotein galactosyltransferase alpha 1, 3
NM_009866|NR_030708	5.66903	up	Cdh11|6820431F20Rik	cadherin 11 | cadherin 11 pseudogene
NM_201361|NM_009994	5.62002	up	Fam82a1|Cyp1b1|4921513D11Rik	family with sequence similarity 82, member A1 | cytochrome P450, family 1, subfamily b, polypeptide 1 | RIKEN cDNA 4921513D11 gene
NM_011526	5.49058	up	Tagln	transgelin
NM_001001892|NR_004446|XM_001473540	5.44137	up	H2-K1|Gm7035|H2-Q2|LOC100044874	histocompatibility 2, K1, K region | predicted gene 7035 | histocompatibility 2, Q region locus 2 | similar to H-2K(d) antigen
NM_145523	5.37565	up	Gca	grancalcin
NM_021398	5.37317	up	Slc43a3	solute carrier family 43, member 3
NM_172647	5.34681	up	F11r	F11 receptor
NM_026057	5.26762	up	Zfp422	zinc finger protein 422
NM_001143689|NM_207648|NM_010393	5.15494	up	H2-gs10|H2-Q6|H2-Q1|LOC68395	MHC class I like protein GS10 | histocompatibility 2, Q region locus 6 | histocompatibility 2, Q region locus 1 | histocompatibility 2, Q region locus 6-like
NM_028874	5.11568	up	Snx19	sorting nexin 19
NM_145448	5.09159	up	9030617O03Rik	RIKEN cDNA 9030617O03 gene
NM_010145	5.04755	up	Ephx1	epoxide hydrolase 1, microsomal
NM_011576|NM_001177319|NM_001177320	5.02911	up	Tfpi	tissue factor pathway inhibitor
NM_134163	5.01944	up	Mbnl3	muscleblind-like 3 (Drosophila)
NM_028216	4.97142	up	Psca	prostate stem cell antigen
NM_133220|NM_001037759|NM_177547	4.92279	up	Sgk3	serum/glucocorticoid regulated kinase 3
NM_173451	4.91896	up	Arsj|Rps28|Gm16417	arylsulfatase J | ribosomal protein S28 | ribosomal protein S28 pseudogene
NM_011309	4.82981	up	S100a1	S100 calcium binding protein A1
NM_172893	4.80599	up	Parp12	poly (ADP-ribose) polymerase family, member 12
NM_030704	4.7729	up	Hspb8	heat shock protein 8
NM_025831	4.66019	up	1300014I06Rik	RIKEN cDNA 1300014I06 gene
NM_001081324	4.59549	up	Neto2	neuropilin (NRP) and tolloid (TLL)-like 2
NM_009855|NM_030241	4.56577	up	Cd80|Setd8	CD80 antigen | SET domain containing (lysine methyltransferase) 8
NM_175358	4.56027	up	Zdhhc15	zinc finger, DHHC domain containing 15
NM_172574|NM_001161111	4.52038	up	Pqlc3	PQ loop repeat containing
NM_022018	4.51701	up	Fam129a	family with sequence similarity 129, member A
NM_001166377|NM_030066|NM_001166379|NM_001166380|NM_001166378	4.49416	up	Armcx1	armadillo repeat containing, X-linked 1
NM_007801	4.48348	up	Ctsh	cathepsin H
NM_181405	4.43776	up	Rnpepl1	arginyl aminopeptidase (aminopeptidase B)-like 1
NM_175155	4.43218	up	Sash1	SAM and SH3 domain containing 1
NM_010917	4.38491	up	Nid1|LOC100039744	nidogen 1 | similar to Nid1 protein
NM_023716|NM_009450	4.38276	up	Tubb2b|Tubb2a	tubulin, beta 2B | tubulin, beta 2A
NM_011843	4.38158	up	Esyt1	extended synaptotagmin-like protein 1
NM_008630	4.35797	up	Mt2	metallothionein 2
NM_008326	4.27271	up	Irgm1	immunity-related GTPase family M member 1
NM_009546	4.24257	up	Trim25	tripartite motif-containing 25
NM_011857|NM_001145937	4.22844	up	Odz3	odd Oz/ten-m homolog 3 (Drosophila)
NM_010230|NM_001043322	4.1928	up	Fmn1	formin 1
NM_027870	4.11413	up	Armcx3	armadillo repeat containing, X-linked 3
NM_027533	4.10739	up	Tspan2	tetraspanin 2
NM_011812	4.0741	up	Fbln5	fibulin 5
NM_008880	4.05874	up	Plscr2	phospholipid scramblase 2
NM_010462	4.02193	up	Hoxc10	homeobox C10
NM_007486	4.00028	up	Arhgdib	Rho, GDP dissociation inhibitor (GDI) beta
NM_053246	3.99577	up	Dok4	docking protein 4
NM_172715	3.98081	up	Agpat9	1-acylglycerol-3-phosphate O-acyltransferase 9
NM_173788	3.9792	up	Npr2	natriuretic peptide receptor 2
NM_023476|NM_001168333	3.94762	up	Tinagl1	tubulointerstitial nephritis antigen-like 1
NM_009062	3.90744	up	Rgs4	regulator of G-protein signaling 4
NM_030695|NM_001077688|NM_001077687	3.83823	up	Lrba	LPS-responsive beige-like anchor
NM_138741	3.82958	up	Sdpr	serum deprivation response
NM_001168246|NM_027954|NM_001168244|NR_031759	3.82673	up	Syce2	synaptonemal complex central element protein 2
NM_023537	3.8076	up	Rab3b	RAB3B, member RAS oncogene family
NM_023158	3.79462	up	Cxcl16|Zmynd15	chemokine (C-X-C motif) ligand 16 | zinc finger, MYND-type containing 15
NM_020275	3.79314	up	Tnfrsf10b	tumor necrosis factor receptor superfamily, member 10b
NM_013473	3.78719	up	Anxa8	annexin A8
NM_011377	3.76099	up	Sim2	single-minded homolog 2 (Drosophila)
NM_007447|NM_001161731|NM_201239|NM_021472	3.74327	up	Ang|Rnase4	angiogenin, ribonuclease, RNase A family, 5 | ribonuclease, RNase A family 4
NM_178712|NM_001079857|NM_001079847|NM_001079848	3.74145	up	Gpr64	G protein-coupled receptor 64
NM_027153	3.73603	up	Pir	pirin
NM_173434|NM_001114679|NM_001024230	3.72935	up	9930111J21Rik2|9930111J21Rik1	RIKEN cDNA 9930111J21 gene 2 | RIKEN cDNA 9930111J21 gene 1
NM_008197	3.68746	up	H1f0	H1 histone family, member 0
NM_001081643|NM_011727|NM_001110784	3.66107	up	Xlr3b|Xlr3c|Xlr3a	X-linked lymphocyte-regulated 3B | X-linked lymphocyte-regulated 3C | X-linked lymphocyte-regulated 3A
NM_001166635|NM_026524	3.65868	up	Mid1ip1	Mid1 interacting protein 1 (gastrulation specific G12-like (zebrafish))
NM_010284|NM_001048178|NM_001048147	3.65149	up	Ghr	growth hormone receptor
NM_001042438|NM_009572	3.58242	up	Zhx1	zinc fingers and homeoboxes 1
NM_008179	3.54978	up	Gspt2	G1 to S phase transition 2
NM_133746|NM_011053	3.45213	up	Calhm2|Pdcd11	calcium homeostasis modulator 2 | programmed cell death 11
NM_019790	3.43373	up	Tmeff2	transmembrane protein with EGF-like and two follistatin-like domains 2
NM_010164	3.4118	up	Eya1	eyes absent 1 homolog (Drosophila)
NM_011198	3.38855	up	Ptgs2	prostaglandin-endoperoxide synthase 2
NM_008695|NM_026528	3.37876	up	Nid2|2700060E02Rik	nidogen 2 | RIKEN cDNA 2700060E02 gene
NM_010153	3.26728	up	Erbb3	v-erb-b2 erythroblastic leukemia viral oncogene homolog 3 (avian)
NM_021278	3.26704	up	Tmsb4x	thymosin, beta 4, X chromosome
NM_027268	3.25431	up	Scrn1	secernin 1
NM_001177833|NM_145533|NM_001177834|NM_001177836|NM_001177837|NM_001177835|NM_001177839|NM_001177838|NM_001177840	3.25356	up	Smox	spermine oxidase
NM_010217	3.24992	up	Ctgf	connective tissue growth factor
NM_173014|NM_027112	3.24615	up	Lpcat2|Capns2	lysophosphatidylcholine acyltransferase 2 | calpain, small subunit 2
NM_144830	3.24344	up	Tmem106a	transmembrane protein 106A
NM_011452	3.21685	up	Serpinb9b	serine (or cysteine) peptidase inhibitor, clade B, member 9b
NM_008080|NM_027739	3.20322	up	B4galnt1|Slc26a10	beta-1,4-N-acetyl-galactosaminyl transferase 1 | solute carrier family 26, member 10
NM_023118|NM_001008702|NM_001037905|NM_001102400	3.19743	up	Dab2	disabled homolog 2 (Drosophila)
NM_010380|NM_010392	3.19417	up	H2-D1|H2-Q2|H2-L|H2-K1	histocompatibility 2, D region locus 1 | histocompatibility 2, Q region locus 2 | histocompatibility 2, K1, K region
NM_026719	3.18233	up	Lmbrd1	LMBR1 domain containing 1
NM_027924	3.18046	up	Pdgfd	platelet-derived growth factor, D polypeptide
NM_009284	3.17341	up	Stat6	signal transducer and activator of transcription 6
NM_053271	3.16558	up	Rims2	regulating synaptic membrane exocytosis 2
NM_019634	3.15749	up	Tspan7	tetraspanin 7
NM_016678	3.15194	up	Reck	reversion-inducing-cysteine-rich protein with kazal motifs
NM_019686|NM_173778	3.14484	up	Cib2|Sh2d7	calcium and integrin binding family member 2 | SH2 domain containing 7
NM_173733	3.14093	up	Suox	sulfite oxidase
NM_026960	3.13903	up	Gsdmd	gasdermin D
NM_001039530	3.07472	up	Parp14	poly (ADP-ribose) polymerase family, member 14
NM_007737	3.06454	up	Col5a2	collagen, type V, alpha 2
NM_016701	3.05603	up	Nes	nestin
NM_011503	3.04758	up	Stxbp2	syntaxin binding protein 2
NM_001146060|NM_001146059|NM_146228	3.01925	up	Als2cl	ALS2 C-terminal like
NM_145825	3.01805	up	Cetn4	centrin 4
NM_008706	3.01381	up	Nqo1	NAD(P)H dehydrogenase, quinone 1
NM_019645	3.00252	up	Pkp1	plakophilin 1
NM_019707	2.98264	up	Cdh13	cadherin 13
NM_007570	2.95944	up	Btg2	B-cell translocation gene 2, anti-proliferative
NM_021451	2.93802	up	Pmaip1	phorbol-12-myristate-13-acetate-induced protein 1
NM_011454	2.92852	up	Serpinb6b	serine (or cysteine) peptidase inhibitor, clade B, member 6b
NM_007403	2.92812	up	Adam8	a disintegrin and metallopeptidase domain 8
NM_172271	2.90999	up	Slc6a17	solute carrier family 6 (neurotransmitter transporter), member 17
NM_011041	2.90935	up	Pax9	paired box gene 9
NM_028943	2.90856	up	Sgms2	sphingomyelin synthase 2
NM_013825	2.90589	up	Ly75	lymphocyte antigen 75
NM_001113548|NM_025629	2.90374	up	Adamtsl5	ADAMTS-like 5
NM_198168	2.90197	up	Ppp2r5b	protein phosphatase 2, regulatory subunit B (B56), beta isoform
NM_030143	2.89012	up	Ddit4l	DNA-damage-inducible transcript 4-like
NM_023788	2.88288	up	Mageh1	melanoma antigen, family H, 1
NM_010874|NM_001168577	2.88247	up	Nat2	N-acetyltransferase 2 (arylamine N-acetyltransferase)
NM_027835|NM_001164477	2.8805	up	Ifih1	interferon induced with helicase C domain 1
NM_026823	2.87979	up	Arl8a	ADP-ribosylation factor-like 8A
NM_008349	2.86841	up	Il10rb	interleukin 10 receptor, beta
NM_001142916|NM_011961	2.86161	up	Plod2	procollagen lysine, 2-oxoglutarate 5-dioxygenase 2
NM_172891	2.86148	up	Styk1	serine/threonine/tyrosine kinase 1
NM_023065	2.86096	up	Ifi30	interferon gamma inducible protein 30
NM_013477	2.85891	up	Atp6v0d1	ATPase, H+ transporting, lysosomal V0 subunit D1
NM_019634	2.85599	up	Tspan7	tetraspanin 7
NM_028013	2.83276	up	Endod1	endonuclease domain containing 1
NM_198193|NM_009017|NM_009016|NM_009018	2.83231	up	Raet1e|Raet1b|Raet1a|Raet1c	retinoic acid early transcript 1E | retinoic acid early transcript beta | retinoic acid early transcript 1, alpha | retinoic acid early transcript gamma
NR_015524	2.82672	up	4932415G12Rik	RIKEN cDNA 4932415G12 gene
NM_022017	2.82154	up	Trpv4	transient receptor potential cation channel, subfamily V, member 4
NM_016912|NM_177270	2.80904	up	Cdkl2	cyclin-dependent kinase-like 2 (CDC2-related kinase)
NM_001025602|NM_010743	2.8065	up	Il1rl1	interleukin 1 receptor-like 1
NM_027238	2.80618	up	Ttc39b	tetratricopeptide repeat domain 39B
	2.77806	up	C630004H02Rik	RIKEN cDNA C630004H02 gene
NM_029001	2.77617	up	Elovl7	ELOVL family member 7, elongation of long chain fatty acids (yeast)
NM_021422	2.76458	up	Dnaja4|Wdr61	DnaJ (Hsp40) homolog, subfamily A, member 4 | WD repeat domain 61
NM_172796|NM_181545	2.76132	up	Slfn9|Slfn8	schlafen 9 | schlafen 8
NM_213733	2.76042	up	Npepl1	aminopeptidase-like 1
NM_025519	2.75972	up	Chmp4c	chromatin modifying protein 4C
NM_016696	2.75442	up	Gpc1	glypican 1
NM_144908	2.7495	up	Galnt11	UDP-N-acetyl-alpha-D-galactosamine:polypeptide N-acetylgalactosaminyltransferase 11
NM_026790|NM_194066|NM_194067|NM_194068|NM_194069	2.7461	up	Ifi27l1	interferon, alpha-inducible protein 27 like 1
NM_025798	2.74263	up	Hint3	histidine triad nucleotide binding protein 3
NM_026679|NM_025311	2.74191	up	D14Ertd449e	DNA segment, Chr 14, ERATO Doi 449, expressed
NR_027817|NM_181075|NR_027818	2.73656	up	1500011B03Rik|2610524H06Rik	RIKEN cDNA 1500011B03 gene | RIKEN cDNA 2610524H06 gene
NM_001009947	2.72694	up	Dock11	dedicator of cytokinesis 11
NM_009396	2.7234	up	Tnfaip2	tumor necrosis factor, alpha-induced protein 2
NM_026647	2.71574	up	Zdhhc21	zinc finger, DHHC domain containing 21
NM_139269	2.71315	up	Pla2g16	phospholipase A2, group XVI
NM_021793	2.69004	up	Tmem8	transmembrane protein 8 (five membrane-spanning domains)
NM_134090	2.66508	up	Kdelr3	KDEL (Lys-Asp-Glu-Leu) endoplasmic reticulum protein retention receptor 3
NM_023622	2.65739	up	Rgl3	ral guanine nucleotide dissociation stimulator-like 3
NM_198113	2.65341	up	Ssh3	slingshot homolog 3 (Drosophila)
NM_011643	2.6415	up	Trpc1	transient receptor potential cation channel, subfamily C, member 1
NM_011464|NM_001082548	2.63733	up	Spint2	serine protease inhibitor, Kunitz type 2
NM_053110	2.62169	up	Gpnmb	glycoprotein (transmembrane) nmb
NM_008801	2.61508	up	Pde6d	phosphodiesterase 6D, cGMP-specific, rod, delta
NM_175285	2.61288	up	Tmem62	transmembrane protein 62
NM_029555	2.60405	up	Gstk1	glutathione S-transferase kappa 1
NM_021339	2.58309	up	Cdon	cell adhesion molecule-related/down-regulated by oncogenes
NM_026497	2.58281	up	Nudt12	nudix (nucleoside diphosphate linked moiety X)-type motif 12
NM_172257	2.57062	up	Sidt2	SID1 transmembrane family, member 2
NM_011792|NM_001145947	2.56615	up	Bace1	beta-site APP cleaving enzyme 1
NM_011864	2.56368	up	Papss2	3'-phosphoadenosine 5'-phosphosulfate synthase 2
NM_001113412|NM_029347	2.56212	up	Fggy	FGGY carbohydrate kinase domain containing
NM_023275	2.55807	up	Rhoj	ras homolog gene family, member J
NM_025760	2.55776	up	Ptplad2|Gdap6	protein tyrosine phosphatase-like A domain containing 2 | ganglioside-induced differentiation-associated-protein 6
NM_016923|NM_001159711	2.55731	up	Ly96	lymphocyte antigen 96
NM_011577	2.55552	up	Tgfb1	transforming growth factor, beta 1
NM_019413	2.54848	up	Robo1	roundabout homolog 1 (Drosophila)
NM_009450	2.54646	up	Tubb2a	tubulin, beta 2A
NM_023141	2.54345	up	Tor3a	torsin family 3, member A
NM_007464	2.53613	up	Birc3	baculoviral IAP repeat-containing 3
NM_010156	2.52958	up	Samd9l	sterile alpha motif domain containing 9-like
NM_145602|NM_013864|NM_001145959	2.52933	up	Ndrg4	N-myc downstream regulated gene 4
NM_144809	2.52192	up	Prdm9	PR domain containing 9
NM_028030	2.5207	up	Rbpms2	RNA binding protein with multiple splicing 2
NM_016722	2.51921	up	Galns	galactosamine (N-acetyl)-6-sulfate sulfatase
NM_133829|NM_178081	2.51567	up	Mfsd6	major facilitator superfamily domain containing 6
NM_001038999|NM_009727	2.5049	up	Atp8a1	ATPase, aminophospholipid transporter (APLT), class I, type 8A, member 1
NM_009447|NM_011494	2.50375	up	Tuba4a|Stk16	tubulin, alpha 4A | serine/threonine kinase 16
NM_007763	2.46996	up	Crip1	cysteine-rich protein 1 (intestinal)
NM_027857	2.45893	up	Acy3	aspartoacylase (aminoacylase) 3
NM_126165	2.45762	up	Vps4a	vacuolar protein sorting 4a (yeast)
NM_030203	2.45679	up	Tspyl4	TSPY-like 4
NM_020270	2.45279	up	Scamp5	secretory carrier membrane protein 5
NM_013855|NM_001039581	2.44799	up	Abca3	ATP-binding cassette, sub-family A (ABC1), member 3
NM_025286	2.44711	up	Slc31a2	solute carrier family 31, member 2
NM_023483	2.44234	up	1110032A03Rik	RIKEN cDNA 1110032A03 gene
NM_019723|NM_011396	2.42737	up	Slc22a21|Slc22a5	solute carrier family 22 (organic cation transporter), member 21 | solute carrier family 22 (organic cation transporter), member 5
NM_172118	2.41585	up	Myl9	myosin, light polypeptide 9, regulatory
	2.41457	up	E330016A19Rik	RIKEN cDNA E330016A19 gene
NM_016925	2.40892	up	Fanca	Fanconi anemia, complementation group A
NM_001166497	2.40863	up	3110052M02Rik	RIKEN cDNA 3110052M02 gene
NM_013529	2.40801	up	Gfpt2	glutamine fructose-6-phosphate transaminase 2
NM_019732	2.40564	up	Runx3	runt related transcription factor 3
NM_007739	2.40138	up	Col8a1	collagen, type VIII, alpha 1
NM_008125	2.39854	up	Gjb2|Gm10871	gap junction protein, beta 2 | predicted gene 10871
NM_028101|NM_019719	2.39053	up	Jmjd8|Stub1	jumonji domain containing 8 | STIP1 homology and U-Box containing protein 1
NM_012037	2.39025	up	Vat1	vesicle amine transport protein 1 homolog (T californica)
NM_001001321	2.38978	up	Slc35d2	solute carrier family 35, member D2
NM_009831	2.38579	up	Ccng1	cyclin G1
NM_010893	2.38571	up	Neu1	neuraminidase 1
NM_178446|NM_001127382|NM_139065	2.3846	up	Rbm47	RNA binding motif protein 47
NM_010786	2.3814	up	Mdm2	transformed mouse 3T3 cell double minute 2
NM_009382	2.37947	up	Thy1	thymus cell antigen 1, theta
NM_028460|NM_152799|NM_001032413|NM_001032414	2.37795	up	Pear1	platelet endothelial aggregation receptor 1
NM_008873|NM_024288	2.37688	up	Plau|Rmnd5a	plasminogen activator, urokinase | required for meiotic nuclear division 5 homolog A (S. cerevisiae)
NM_026280	2.37036	up	Mxra7	matrix-remodelling associated 7
NM_145545|NM_001083312|NM_018734	2.36851	up	Gbp6|Gbp3	guanylate binding protein 6 | guanylate binding protein 3
NM_024290|NM_023680	2.36456	up	Tnfrsf23|Tnfrsf22	tumor necrosis factor receptor superfamily, member 23 | tumor necrosis factor receptor superfamily, member 22
NM_008862	2.36186	up	Pkia	protein kinase inhibitor, alpha
NM_026163	2.36161	up	Pkp2	plakophilin 2
NM_175446	2.36092	up	Zmat1	zinc finger, matrin type 1
NM_029935	2.35526	up	Chst15	carbohydrate (N-acetylgalactosamine 4-sulfate 6-O) sulfotransferase 15
NM_029352	2.35032	up	Dusp9	dual specificity phosphatase 9
NM_013468	2.3458	up	Ankrd1	ankyrin repeat domain 1 (cardiac muscle)
NM_011211|NM_001014288|XM_001473879	2.34575	up	Ptprd|A230006I23Rik|6430598H11Rik	protein tyrosine phosphatase, receptor type, D | RIKEN cDNA A230006I23 gene | RIKEN cDNA 6430598H11 gene
NM_001111028|NM_134073	2.33844	up	Kctd9	potassium channel tetramerisation domain containing 9
NM_177448	2.33411	up	Mogat2	monoacylglycerol O-acyltransferase 2
NM_009932	2.33137	up	Col4a2	collagen, type IV, alpha 2
NM_011197	2.32386	up	Ptgfrn	prostaglandin F2 receptor negative regulator
NM_025385|NM_001170911	2.31652	up	Prr13	proline rich 13
NM_178893|NM_001164804	2.31238	up	Coro2a	coronin, actin binding protein 2A
NM_001146007|NM_175677|NM_023835	2.31153	up	9230105E10Rik|Trim12|Trim5	RIKEN cDNA 9230105E10 gene | tripartite motif-containing 12 | tripartite motif-containing 5
NM_008781|NM_001159520	2.31113	up	Pax3	paired box gene 3
NM_013496	2.30968	up	Crabp1	cellular retinoic acid binding protein I
NM_018760|NM_001136260	2.30657	up	Slc4a4	solute carrier family 4 (anion exchanger), member 4
NM_009390	2.30383	up	Tll1	tolloid-like
NM_026125	2.29369	up	Fam132a	family with sequence similarity 132, member A
NM_172398	2.29238	up	Akr1b10	aldo-keto reductase family 1, member B10 (aldose reductase)
NM_175256	2.28892	up	Heg1	HEG homolog 1 (zebrafish)
NM_145516	2.28493	up	Plekhb2	pleckstrin homology domain containing, family B (evectins) member 2
NM_011252|NM_001166623|NR_029425	2.28439	up	Rbmx	RNA binding motif protein, X chromosome
NM_001111096|NM_010747|NR_028126	2.27984	up	Lyn|6330407A03Rik	Yamaguchi sarcoma viral (v-yes-1) oncogene homolog | RIKEN cDNA 6330407A03 gene
NM_022980|NR_030481	2.27872	up	Rcan3|Mir700	regulator of calcineurin 3 | microRNA 700
NM_001160402|NM_025329	2.27478	up	Tm4sf19|Tctex1d2	transmembrane 4 L six family member 19 | Tctex1 domain containing 2
NM_001163471|NM_172637	2.27362	up	Hectd2	HECT domain containing 2
NM_016907|NM_019650	2.27349	up	Spint1|Gosr2	serine protease inhibitor, Kunitz type 1 | golgi SNAP receptor complex member 2
NM_138751	2.27188	up	Tmem47	transmembrane protein 47
NM_009538	2.2589	up	Plagl1	pleiomorphic adenoma gene-like 1
NM_173786|NM_001162883|NM_001168660|NM_173743	2.25506	up	Apol9a|Apol9b	apolipoprotein L 9a | apolipoprotein L 9b
NM_199476|NM_207523	2.25349	up	Rrm2b|Rpl23a|Gm10335	ribonucleotide reductase M2 B (TP53 inducible) | ribosomal protein L23a | predicted gene 10335
NM_019410	2.25169	up	Pfn2	profilin 2
NM_001130166|NM_130885|NM_001130163|NM_001130165|NM_001130164	2.24986	up	Oxr1	oxidation resistance 1
NM_173395	2.24726	up	Fam132b	family with sequence similarity 132, member B
NM_172702	2.2447	up	Serinc2	serine incorporator 2
NM_030261	2.24106	up	Sesn3	sestrin 3
NM_183308	2.24076	up	Pon2	paraoxonase 2
NM_029595	2.23386	up	Pbp2	phosphatidylethanolamine binding protein 2
NM_023500|NM_029588|NM_001085537|NM_001111037|NM_001025260	2.23264	up	Xk|1700012L04Rik|Gm14501|Gm14483|Gm14484|Gm14474	Kell blood group precursor (McLeod phenotype) homolog | RIKEN cDNA 1700012L04 gene | predicted gene 14501 | predicted gene 14483 | predicted gene 14484 | predicted gene 14474
	2.22925	up	1700007K13Rik	RIKEN cDNA 1700007K13 gene
NM_020003	2.228	up	0610031J06Rik	RIKEN cDNA 0610031J06 gene
NM_024223	2.22585	up	Crip2	cysteine rich protein 2
NM_010422	2.22471	up	Hexb	hexosaminidase B
NM_030565	2.22275	up	Fam20c	family with sequence similarity 20, member C
NM_145418	2.22168	up	BC013529|6530403G13Rik	cDNA sequence BC013529 | RIKEN cDNA 6530403G13 gene
NM_172604|NM_016891	2.21902	up	Scara3	scavenger receptor class A, member 3
NM_008858|NM_175532	2.2183	up	Prkd1|Nlrp10	protein kinase D1 | NLR family, pyrin domain containing 10
NM_033314	2.21726	up	Slco2a1	solute carrier organic anion transporter family, member 2a1
NM_010450|NR_015348	2.21391	up	Hoxa11|Hoxa11as	homeobox A11 | HOXA11 antisense RNA (non-protein coding)
NM_007941	2.21344	up	Stx2	syntaxin 2
NM_007620	2.21331	up	Cbr1	carbonyl reductase 1
NM_175170|NM_001142948	2.20983	up	Pogk	pogo transposable element with KRAB domain
NM_026693	2.20835	up	Gabarapl2	gamma-aminobutyric acid (GABA) A receptor-associated protein-like 2
NM_007899	2.20471	up	Ecm1	extracellular matrix protein 1
NM_008425	2.19795	up	Kcnj2	potassium inwardly-rectifying channel, subfamily J, member 2
NM_011380	2.19401	up	Six2	sine oculis-related homeobox 2 homolog (Drosophila)
NM_010397|NM_010395|NM_010399	2.19223	up	H2-T22|H2-T10|H2-T9	histocompatibility 2, T region locus 22 | histocompatibility 2, T region locus 10 | histocompatibility 2, T region locus 9
NM_001017968	2.18999	up	Zdhhc18	zinc finger, DHHC domain containing 18
NM_022325	2.18922	up	Ctsz	cathepsin Z
NM_026617	2.1885	up	Tmbim4	transmembrane BAX inhibitor motif containing 4
NM_028307	2.18777	up	Tdrkh	tudor and KH domain containing protein
NM_021550	2.18609	up	C1galt1c1	C1GALT1-specific chaperone 1
NM_010363	2.17837	up	Gstz1	glutathione transferase zeta 1 (maleylacetoacetate isomerase)
NM_001025261|NM_001025263|NM_001025262|NM_001025264|NM_009412	2.17831	up	Tpd52	tumor protein D52
NM_198095	2.17499	up	Bst2	bone marrow stromal cell antigen 2
NM_009642	2.17337	up	Agtrap	angiotensin II, type I receptor-associated protein
NM_146051|NM_178141	2.17329	up	3830406C13Rik	RIKEN cDNA 3830406C13 gene
NM_028015	2.16645	up	Lass5	LAG1 homolog, ceramide synthase 5
NM_001160112|NM_008241|NR_026733	2.16319	up	Foxg1|Gm9804|3110039M20Rik	forkhead box G1 | predicted gene 9804 | RIKEN cDNA 3110039M20 gene
NM_178795	2.16033	up	Ppip5k1	diphosphoinositol pentakisphosphate kinase 1
NM_024170|NM_001018063|NM_028375	2.16006	up	Cxx1a|Cxx1b|Cxx1c	CAAX box 1 homolog A (human) | CAAX box 1 homolog B (human) | CAAX box 1 homolog C (human)
NM_001081241	2.15809	up	Fam65a	family with sequence similarity 65, member A
NM_028995	2.15382	up	Nipal3	NIPA-like domain containing 3
NM_001115009|NM_194341	2.15166	up	Synrg	synergin, gamma
NM_144520	2.14991	up	Sec14l2	SEC14-like 2 (S. cerevisiae)
NM_207574|NM_130903	2.14756	up	Olfr1383|Olfr1372-ps1	olfactory receptor 1383 | olfactory receptor 1372, pseudogene 1
NM_213616|NM_001167949	2.1456	up	Atp2b4	ATPase, Ca++ transporting, plasma membrane 4
NM_008728|NM_001039181	2.14328	up	Npr3	natriuretic peptide receptor 3
NM_008332	2.14238	up	Ifit2	interferon-induced protein with tetratricopeptide repeats 2
NM_009554	2.1415	up	Zfp37	zinc finger protein 37
NM_175126	2.13599	up	Zcchc3	zinc finger, CCHC domain containing 3
NM_053262	2.1341	up	Hsd17b11	hydroxysteroid (17-beta) dehydrogenase 11
NM_001166629|NM_001166630|NM_009342|NM_001166627	2.13296	up	Dynlt1a|Dynlt1c|Dynlt1b|Dynlt1f	dynein light chain Tctex-type 1A | dynein light chain Tctex-type 1C | dynein light chain Tctex-type 1D | dynein light chain Tctex-type 1F
NM_183316	2.12994	up	Snapc5	small nuclear RNA activating complex, polypeptide 5
NM_019419	2.12873	up	Arl6ip1	ADP-ribosylation factor-like 6 interacting protein 1
NM_007515	2.12781	up	Slc7a3	solute carrier family 7 (cationic amino acid transporter, y+ system), member 3
NM_021529	2.12768	up	Ppp2r3c|1700047I17Rik1|1700047I17Rik2|Srp54c	protein phosphatase 2, regulatory subunit B'', gamma | RIKEN cDNA 1700047I17 gene 1 | RIKEN cDNA 1700047I17 gene 2 | signal recognition particle 54C
NM_001004155|NM_001112735	2.12427	up	9930012K11Rik	RIKEN cDNA 9930012K11 gene
NM_001164311|NM_053083	2.12396	up	Loxl4	lysyl oxidase-like 4
NM_146061	2.12237	up	Prr5	proline rich 5 (renal)
NM_172782|NM_001161430	2.122	up	Nxt2	nuclear transport factor 2-like export factor 2
NM_008714	2.12061	up	Notch1	Notch gene homolog 1 (Drosophila)
NM_177388	2.1199	up	Slc41a2	solute carrier family 41, member 2
NM_013642	2.11797	up	Dusp1	dual specificity phosphatase 1
NM_172118	2.1145	up	Myl9	myosin, light polypeptide 9, regulatory
NM_173874|NM_173873|NM_007711|NM_173876	2.11299	up	Clcn3	chloride channel 3
NM_198308	2.11227	up	4930402E16Rik	RIKEN cDNA 4930402E16 gene
NM_022993	2.11115	up	Lrp10	low-density lipoprotein receptor-related protein 10
NM_134448|NM_133833	2.1111	up	Dst|D630036G22Rik	dystonin | RIKEN cDNA D630036G22 gene
NM_010139	2.10723	up	Epha2	Eph receptor A2
NM_013653	2.10695	up	Ccl5	chemokine (C-C motif) ligand 5
NM_007644	2.10665	up	Scarb2	scavenger receptor class B, member 2
NM_025286	2.10629	up	Slc31a2	solute carrier family 31, member 2
NM_025921	2.10458	up	2610002M06Rik	RIKEN cDNA 2610002M06 gene
NM_145977|NM_001177628	2.09904	up	Slc45a3	solute carrier family 45, member 3
NM_018857	2.09764	up	Msln	mesothelin
NM_133887	2.09733	up	Stx12	syntaxin 12
NM_133182|NM_001077638|NR_030443	2.09714	up	Prmt2|Mir678	protein arginine N-methyltransferase 2 | microRNA 678
NM_024170|NM_001018063|NM_028375	2.09419	up	Cxx1a|Cxx1b|Cxx1c	CAAX box 1 homolog A (human) | CAAX box 1 homolog B (human) | CAAX box 1 homolog C (human)
NM_026764|NM_001160411|NM_008183	2.09311	up	Gstm4	glutathione S-transferase, mu 4
NM_028870	2.09223	up	Cltb	clathrin, light polypeptide (Lcb)
NM_019783|NM_001042411|NM_019782	2.09066	up	Lepre1	leprecan 1
NM_178804|NR_029798	2.08584	up	Slit2|Mir218-1	slit homolog 2 (Drosophila) | microRNA 218-1
NM_001122768|NM_178701	2.08275	up	Lrrc8d	leucine rich repeat containing 8D
NM_144932	2.0795	up	Acsf3	acyl-CoA synthetase family member 3
NM_018738|NM_001135115|NM_019440	2.07648	up	Igtp|Gm12250|Irgm2	interferon gamma induced GTPase | predicted gene 12250 | immunity-related GTPase family M member 2
NM_172575|NM_178845	2.07502	up	Zfp277	zinc finger protein 277
NM_134130	2.06982	up	Abhd3	abhydrolase domain containing 3
NM_026599	2.05939	up	Cgnl1	cingulin-like 1
NM_009549|NM_001109043	2.05939	up	Zfp185	zinc finger protein 185
NM_145554	2.05668	up	Ldlrap1	low density lipoprotein receptor adaptor protein 1
NM_025975	2.05647	up	Dynlt3	dynein light chain Tctex-type 3
NM_001039371	2.05625	up	Slc22a15	solute carrier family 22 (organic anion/cation transporter), member 15
NM_007609	2.05349	up	Casp4	caspase 4, apoptosis-related cysteine peptidase
NM_019521	2.05339	up	Gas6	growth arrest specific 6
NM_001136067|NM_001161421|NM_010547|NM_178590|NM_001161422|NM_001161423|NM_001161424	2.05203	up	Ikbkg	inhibitor of kappaB kinase gamma
NM_010395|NM_010397|NM_010399	2.05084	up	H2-T10|H2-T22|H2-T9	histocompatibility 2, T region locus 10 | histocompatibility 2, T region locus 22 | histocompatibility 2, T region locus 9
NM_016674	2.04949	up	Cldn1	claudin 1
NM_013587	2.04747	up	Lrpap1	low density lipoprotein receptor-related protein associated protein 1
NM_001039710|NM_026424	2.04423	up	Coq10b	coenzyme Q10 homolog B (S. cerevisiae)
NM_013888	2.04413	up	Dnajc12	DnaJ (Hsp40) homolog, subfamily C, member 12
NM_177385|NM_175275	2.04289	up	Cntln	centlein, centrosomal protein
NM_016797	2.04117	up	Stx7	syntaxin 7
NM_001037709|NM_199057	2.03989	up	Rusc2	RUN and SH3 domain containing 2
NM_008651	2.03936	up	Mybl1	myeloblastosis oncogene-like 1
NM_009483	2.0359	up	Kdm6a	4lysine (K)-specific demethylase 6A
NM_175398|NM_001163356	2.03263	up	6530418L21Rik	RIKEN cDNA 6530418L21 gene
NR_027827	2.03123	up	A030009H04Rik	RIKEN cDNA A030009H04 gene
NM_028351	2.02708	up	Rspo3	R-spondin 3 homolog (Xenopus laevis)
NM_207237	2.02578	up	Man1c1	mannosidase, alpha, class 1C, member 1
NM_145509	2.02541	up	5430435G22Rik	RIKEN cDNA 5430435G22 gene
NM_010860	2.02046	up	Myl6	myosin, light polypeptide 6, alkali, smooth muscle and non-muscle
NM_026693	2.01846	up	Gabarapl2	gamma-aminobutyric acid (GABA) A receptor-associated protein-like 2
NM_025909	2.01814	up	Oma1	OMA1 homolog, zinc metallopeptidase (S. cerevisiae)
NM_175386	2.0143	up	Lhfp	lipoma HMGIC fusion partner
NM_028248	2.0142	up	Tmem87b	transmembrane protein 87B
NM_023386	2.01108	up	Rtp4	receptor transporter protein 4
NM_011727|NM_001081643|NM_001110784	2.01029	up	Xlr3c|Xlr3b|Xlr3a	X-linked lymphocyte-regulated 3C | X-linked lymphocyte-regulated 3B | X-linked lymphocyte-regulated 3A
NM_153196	2.00945	up	Rbks	ribokinase
NM_134000	2.00909	up	Traf3ip2	TRAF3 interacting protein 2
NM_001002268	2.00664	up	Gpr126	G protein-coupled receptor 126
NM_021297	2.00557	up	Tlr4	toll-like receptor 4
NM_011348	2.00544	up	Sema3e	sema domain, immunoglobulin domain (Ig), short basic domain, secreted, (semaphorin) 3E
NM_133764	2.0052	up	Atp6v0e2	ATPase, H+ transporting, lysosomal V0 subunit E2
NM_001159948|NM_028717|NM_146109|NM_001164682	2.00369	up	Als2|Mpp4	amyotrophic lateral sclerosis 2 (juvenile) homolog (human) | membrane protein, palmitoylated 4 (MAGUK p55 subfamily member 4)
NM_172371	2.00365	up	Slc16a13	solute carrier family 16 (monocarboxylic acid transporters), member 13
NM_027439	2.00167	up	Atp6ap2	ATPase, H+ transporting, lysosomal accessory protein 2
NM_053182	2.00126	up	Pag1	phosphoprotein associated with glycosphingolipid microdomains 1
NM_011026	2.00075	up	P2rx4	purinergic receptor P2X, ligand-gated ion channel 4
NM_001110504|NM_007600	2.00028	up	Capn1	calpain 1
NM_025949	17.8101	down	Rps6ka6	ribosomal protein S6 kinase polypeptide 6
NM_011443	12.3867	down	Sox2	SRY-box containing gene 2
NM_008216	11.2319	down	Has2	hyaluronan synthase 2
NM_008343	10.7962	down	Igfbp3	insulin-like growth factor binding protein 3
NM_012011	9.78982	down	Eif2s3y	eukaryotic translation initiation factor 2, subunit 3, structural gene Y-linked
NM_134096	9.39934	down	Fam19a5	family with sequence similarity 19, member A5
NM_009369	9.25762	down	Tgfbi	transforming growth factor, beta induced
NM_012008	8.9103	down	Ddx3y	DEAD (Asp-Glu-Ala-Asp) box polypeptide 3, Y-linked
NM_007539	8.27558	down	Bdkrb1	bradykinin receptor, beta 1
NM_026058	7.74042	down	Lass4	LAG1 homolog, ceramide synthase 4
NM_009378	7.3663	down	Thbd	thrombomodulin
NM_011581	7.19626	down	Thbs2	thrombospondin 2
NM_010357	7.18378	down	Gsta4	glutathione S-transferase, alpha 4
NM_009484	7.17017	down	Uty	ubiquitously transcribed tetratricopeptide repeat gene, Y chromosome
NM_015744|NM_001136077	6.96654	down	Enpp2	ectonucleotide pyrophosphatase/phosphodiesterase 2
NM_010308|NM_001113384	6.49461	down	Gnao1	guanine nucleotide binding protein, alpha O
NM_080288|NM_198093	6.27596	down	Elmo1	engulfment and cell motility 1, ced-12 homolog (C. elegans)
NM_008973	6.00405	down	Ptn	pleiotrophin
NM_175730	5.45992	down	Hoxc5	homeobox C5
NM_001037937|NM_145470	5.3099	down	Depdc6|Gm9920	DEP domain containing 6 | predicted gene 9920
NM_001111059|NM_133654|NR_033564	5.30659	down	Cd34|C030002c11rik	CD34 antigen | hypothetical LOC320400
NM_172507	5.29721	down	Sh3bgrl2	SH3 domain binding glutamic acid-rich protein like 2
NM_010225	5.17053	down	Foxf2	forkhead box F2
NM_009061	5.10952	down	Rgs2	regulator of G-protein signaling 2
NM_183315	5.10771	down	Ctxn1	cortexin 1
NM_008086	5.08952	down	Gas1	growth arrest specific 1
NM_019946	5.07247	down	Mgst1	microsomal glutathione S-transferase 1
NM_019724	5.04232	down	Mmp16	matrix metallopeptidase 16
NM_013553	5.03868	down	Hoxc4	homeobox C4
NM_053146	4.97008	down	Pcdhb21	protocadherin beta 21
NM_001081249|NM_019389|NM_001134474|NM_001134475|NM_172955	4.66479	down	Vcan	versican
NM_011058|NM_001083316	4.66354	down	Pdgfra	platelet derived growth factor receptor, alpha polypeptide
NM_011943	4.61146	down	Map2k6	mitogen-activated protein kinase kinase 6
NM_001004154|NM_001034894	4.55515	down	Rragb|Foxr2	Ras-related GTP binding B | forkhead box R2
NM_001113415|NM_001113414|NM_010096	4.53094	down	Ebf3	early B-cell factor 3
NM_016866	4.50282	down	Stk39	serine/threonine kinase 39, STE20/SPS1 homolog (yeast)
NM_028133	4.45056	down	Egln3	EGL nine homolog 3 (C. elegans)
NM_177005	4.41619	down	Glt1d1	glycosyltransferase 1 domain containing 1
NM_001037859	4.40605	down	Csf1r	colony stimulating factor 1 receptor
NM_148938	4.28407	down	Slc1a3	solute carrier family 1 (glial high affinity glutamate transporter), member 3
NM_007603	4.28205	down	Capn6	calpain 6
NM_008176	4.26876	down	Cxcl1	chemokine (C-X-C motif) ligand 1
NM_001024617	4.2571	down	Inpp4b	inositol polyphosphate-4-phosphatase, type II
NM_011419	4.24181	down	Kdm5d|LOC100040412	lysine (K)-specific demethylase 5D | similar to jumonji, AT rich interactive domain 1D (Rbp2 like)
NM_175686|NM_001025570|NM_011127	4.23851	down	Prrx1	paired related homeobox 1
NM_019978|NM_001111052|NM_001111051|NM_001111053	4.20229	down	Dclk1	doublecortin-like kinase 1
NM_016719	4.17391	down	Grb14	growth factor receptor bound protein 14
NM_001013384	4.14091	down	Podnl1	podocan-like 1
NM_010231	4.0838	down	Fmo1	flavin containing monooxygenase 1
NM_178589	4.05509	down	Tnfrsf21	tumor necrosis factor receptor superfamily, member 21
NM_015755	4.02384	down	Hunk	hormonally upregulated Neu-associated kinase
NM_201367	4.01783	down	Gpr176	G protein-coupled receptor 176
NM_007603	4.01417	down	Capn6	calpain 6
NM_025815|NM_001033851	3.99323	down	Cpne8	copine VIII
NM_053185	3.98766	down	Col4a6	collagen, type IV, alpha 6
NM_011035	3.92254	down	Pak1	p21 protein (Cdc42/Rac)-activated kinase 1
NM_134072	3.89593	down	Akr1c14	aldo-keto reductase family 1, member C14
NM_175460	3.84912	down	Nmnat2	nicotinamide nucleotide adenylyltransferase 2
NM_176953	3.81054	down	Lig4	ligase IV, DNA, ATP-dependent
NM_026439	3.80153	down	Ccdc80	coiled-coil domain containing 80
NM_027519	3.73267	down	6330406I15Rik	RIKEN cDNA 6330406I15 gene
NM_175445	3.69925	down	Rassf2	Ras association (RalGDS/AF-6) domain family member 2
NM_025961	3.62305	down	Gatm	glycine amidinotransferase (L-arginine:glycine amidinotransferase)
NM_145155	3.60683	down	Wasf3	WAS protein family, member 3
NM_001177602|NM_001177604|NM_001177605|NM_009647	3.60096	down	Ak3l1	adenylate kinase 3-like 1
NM_010330	3.51754	down	Emb	embigin
NM_010216	3.48267	down	Figf	c-fos induced growth factor
NM_018884	3.45829	down	Pdzrn3	PDZ domain containing RING finger 3
NM_146005|NM_170689|NM_170690|NM_170688|NM_170729|NM_170728|NM_170687|NM_009670|NM_170730	3.43931	down	Ank3	ankyrin 3, epithelial
NR_030781|NR_030779|NR_030780|NM_001167967|NM_133971	3.41438	down	Ankrd10	ankyrin repeat domain 10
NM_018732|NM_018852	3.37159	down	Scn3a|Scn9a	sodium channel, voltage-gated, type III, alpha | sodium channel, voltage-gated, type IX, alpha
NM_013569	3.34439	down	Kcnh2	potassium voltage-gated channel, subfamily H (eag-related), member 2
NM_145525	3.32502	down	Osbpl6	oxysterol binding protein-like 6
NM_007564	3.32487	down	Zfp36l1	zinc finger protein 36, C3H type-like 1
NM_199195	3.3238	down	Bckdhb	branched chain ketoacid dehydrogenase E1, beta polypeptide
NM_013829	3.30167	down	Plcb4	phospholipase C, beta 4
NM_021275	3.19832	down	Kcna4	potassium voltage-gated channel, shaker-related subfamily, member 4
NM_013820	3.19819	down	Hk2	hexokinase 2
NM_198612	3.181	down	Gxylt2	glucoside xylosyltransferase 2
NM_011866	3.17632	down	Pde10a|C030004M13Rik	phosphodiesterase 10A | RIKEN cDNA C030004M13 gene
NM_008083	3.17081	down	Gap43	growth associated protein 43
NM_001082975	3.15238	down	Sdr39u1|Khnyn	short chain dehydrogenase/reductase family 39U, member 1 | KH and NYN domain containing
NM_146028	3.12948	down	Stac2	SH3 and cysteine rich domain 2
NM_008492	3.11988	down	Ldhb	lactate dehydrogenase B
NM_009255	3.08791	down	Serpine2	serine (or cysteine) peptidase inhibitor, clade E, member 2
NM_053220	3.05228	down	Vmn1r43	vomeronasal 1 receptor 43
NM_008698	3.01281	down	Nipsnap1	4-nitrophenylphosphatase domain and non-neuronal SNAP25-like protein homolog 1 (C. elegans)
NM_009141	2.99262	down	Cxcl5	chemokine (C-X-C motif) ligand 5
NM_017369|NR_029808	2.97953	down	Gabre|Mir224	gamma-aminobutyric acid (GABA) A receptor, subunit epsilon | microRNA 224
NM_001081176	2.92917	down	Polr3g	polymerase (RNA) III (DNA directed) polypeptide G
NM_178396	2.91122	down	Car12	carbonic anyhydrase 12
NM_010634	2.89945	down	Fabp5	fatty acid binding protein 5, epidermal
NM_080555	2.88624	down	Ppap2b	phosphatidic acid phosphatase type 2B
NM_177767|NM_001093757	2.87416	down	Ogfod1	2-oxoglutarate and iron-dependent oxygenase domain containing 1
NM_011718	2.86469	down	Wnt10b	wingless related MMTV integration site 10b
NM_007933|NM_001136062	2.85814	down	Eno3	enolase 3, beta muscle
NM_011491	2.81855	down	Stc2	stanniocalcin 2
NR_033304|NM_177139	2.81794	down	Lypd6	LY6/PLAUR domain containing 6
NM_007562	2.81162	down	Bnc1	basonuclin 1
NM_144835	2.80836	down	Heatr1	HEAT repeat containing 1
NM_080461	2.80073	down	Zfp358	zinc finger protein 358
NM_001161665	2.79951	down	Kif26b	kinesin family member 26B
NM_019731	2.78469	down	Nme4	non-metastatic cells 4, protein expressed in
NM_013880	2.78423	down	Plcl2	phospholipase C-like 2
NM_026995	2.77597	down	Carkd	carbohydrate kinase domain containing
NM_009504	2.76763	down	Vdr	vitamin D receptor
NM_023814	2.76755	down	Tbx18	T-box18
NM_001159569|NM_001159570|NM_001136072|NM_001159567|NM_010825|NM_001159568	2.76657	down	Meis2	Meis homeobox 2
NR_027759|NM_001161515|NM_178788|NM_001161516	2.75735	down	Dctd	dCMP deaminase
NM_027496|NM_001164441	2.75601	down	Ankrd33b	ankyrin repeat domain 33B
NM_172868	2.75379	down	Palm2|Akap2	paralemmin 2 | A kinase (PRKA) anchor protein 2
NM_133733	2.74557	down	9030425E11Rik	RIKEN cDNA 9030425E11 gene
NM_001081349|NM_001083809|NM_024497	2.72433	down	Slc43a1	solute carrier family 43, member 1
NM_001024539	2.7234	down	Shc2	SHC (Src homology 2 domain containing) transforming protein 2
NM_008092	2.71294	down	Gata4	GATA binding protein 4
NM_198161|NM_001098222|NM_001163015|NM_001163016|NM_001163017	2.71233	down	Bhlhb9|Gprasp2	basic helix-loop-helix domain containing, class B9 | G protein-coupled receptor associated sorting protein 2
NM_001040695	2.71154	down	Uevld	UEV and lactate/malate dehyrogenase domains
NM_033602	2.70618	down	Peli2	pellino 2
NM_011824	2.69184	down	Grem1	gremlin 1
NM_030732	2.68603	down	Tbl1xr1	transducin (beta)-like 1X-linked receptor 1
NM_030127|NM_001042615	2.68155	down	Htra3	HtrA serine peptidase 3
NM_173781	2.65702	down	Rab6b	RAB6B, member RAS oncogene family
NM_027187	2.64652	down	Rnaseh2a	ribonuclease H2, large subunit
NM_011055	2.64183	down	Pde3b	phosphodiesterase 3B, cGMP-inhibited
NM_010568	2.63371	down	Insr	insulin receptor
NM_010456	2.63359	down	Hoxa9	homeobox A9
NM_010634	2.62545	down	Fabp5|Fabp5l2	fatty acid binding protein 5, epidermal | fatty acid binding protein 5-like 2
NM_146207	2.62072	down	Cul4a	cullin 4A
NM_172665	2.60778	down	Pdk1	pyruvate dehydrogenase kinase, isoenzyme 1
NM_028244|NM_001163734	2.59305	down	Rrp1b	ribosomal RNA processing 1 homolog B (S. cerevisiae)
NM_028724|NR_033220	2.5927	down	Rin2|BC039771	Ras and Rab interactor 2 | cDNA sequence BC039771
NM_153420	2.59131	down	Acpl2	acid phosphatase-like 2
NM_008492	2.58077	down	Ldhb	lactate dehydrogenase B
NM_021280	2.57869	down	Plcg1	phospholipase C, gamma 1
NM_013869|NM_001164155	2.578	down	Tnfrsf19	tumor necrosis factor receptor superfamily, member 19
NM_007560	2.5681	down	Bmpr1b	bone morphogenetic protein receptor, type 1B
NM_031168	2.56172	down	Il6	interleukin 6
NM_026156	2.55443	down	Xab2	XPA binding protein 2
NM_010276	2.54863	down	Gem	GTP binding protein (gene overexpressed in skeletal muscle)
NM_177900	2.5458	down	Hapln4	hyaluronan and proteoglycan link protein 4
NM_029823|NM_029541	2.54248	down	2900062L11Rik|6530401D17Rik	RIKEN cDNA 2900062L11 gene | RIKEN cDNA 6530401D17 gene
	2.54128	down	BC027344
NM_009655	2.54052	down	Alcam	activated leukocyte cell adhesion molecule
NM_176849	2.53938	down	Arglu1	arginine and glutamate rich 1
NM_001042611|NM_007752	2.53568	down	Cp	ceruloplasmin
NM_053147	2.53429	down	Pcdhb22	protocadherin beta 22
NM_016684	2.53371	down	Zscan12	zinc finger and SCAN domain containing 12
NM_173866	2.53223	down	Gpt2	glutamic pyruvate transaminase (alanine aminotransferase) 2
NM_177378	2.52451	down	Rnf150	ring finger protein 150
NM_009154	2.52424	down	Sema5a	sema domain, seven thrombospondin repeats (type 1 and type 1-like), transmembrane domain (TM) and short cytoplasmic domain, (semaphorin) 5A
NM_172309	2.50565	down	Arntl2	aryl hydrocarbon receptor nuclear translocator-like 2
NM_010171	2.5042	down	F3	coagulation factor III
NM_010848	2.50084	down	Myb	myeloblastosis oncogene
NM_008610	2.49271	down	Mmp2	matrix metallopeptidase 2
NM_011723	2.4902	down	Xdh	xanthine dehydrogenase
NM_011592	2.48057	down	Timm44	translocase of inner mitochondrial membrane 44
NM_023670	2.47725	down	Igf2bp3	insulin-like growth factor 2 mRNA binding protein 3
NM_016803	2.47288	down	Chst3	carbohydrate (chondroitin 6/keratan) sulfotransferase 3
NM_025648	2.46674	down	Farsa	phenylalanyl-tRNA synthetase, alpha subunit
NM_145938	2.45838	down	Rpp40	ribonuclease P 40 subunit (human)
NM_001113518|NM_017402|NM_001113517	2.45473	down	Arhgef7	Rho guanine nucleotide exchange factor (GEF7)
NM_145591	2.45144	down	BC003267
NM_021329	2.4503	down	Rangrf|Gm10355	RAN guanine nucleotide release factor | predicted gene 10355
NM_201641|NM_201642|NM_201410|NM_201644|NM_145079|NM_201643|NM_201645|NM_013701	2.44761	down	Ugt1a10|Ugt1a7c|Ugt1a6b|Ugt1a9|Ugt1a6a|Ugt1a5|Ugt1a2	UDP glycosyltransferase 1 family, polypeptide A10 | UDP glucuronosyltransferase 1 family, polypeptide A7C | UDP glucuronosyltransferase 1 family, polypeptide A6B | UDP glucuronosyltransferase 1 family, polypeptide A9 | UDP glucuronosyltransferase 1 family, polypeptide A6A | UDP glucuronosyltransferase 1 family, polypeptide A5 | UDP glucuronosyltransferase 1 family, polypeptide A1 | UDP glucuronos…
NM_153065	2.44569	down	Ddx27	DEAD (Asp-Glu-Ala-Asp) box polypeptide 27
NM_011919	2.44152	down	Ing1	inhibitor of growth family, member 1
NM_016743	2.43276	down	Nell2	NEL-like 2 (chicken)
NM_001168276|NM_172817	2.43269	down	Zfp647	zinc finger protein 647
NM_009238	2.4304	down	Sox4	SRY-box containing gene 4
NM_026423	2.42062	down	Mri1	methylthioribose-1-phosphate isomerase homolog (S. cerevisiae)
NM_011936	2.41665	down	Fto	fat mass and obesity associated
NM_198031	2.41192	down	Tubgcp3	tubulin, gamma complex associated protein 3
NM_172447	2.40753	down	A330021E22Rik	RIKEN cDNA A330021E22 gene
NM_198020|NM_001164559|NM_001164560|NM_001037922	2.40689	down	Trmt1|Gm6531	TRM1 tRNA methyltransferase 1 homolog (S. cerevisiae) | predicted gene 6531
NM_026399	2.40487	down	Wdr83	WD repeat domain containing 83
NM_172409	2.40343	down	Fmnl2	formin-like 2
NM_207176	2.40042	down	Tes	testis derived transcript
NM_001040085|NM_031394|NM_001040086|NM_001040087|NM_001040088	2.39914	down	Sytl2	synaptotagmin-like 2
NM_173780	2.39326	down	Klf8	Kruppel-like factor 8
NM_011427	2.37909	down	Snai1	snail homolog 1 (Drosophila)
NM_009086	2.3746	down	Polr1b	polymerase (RNA) I polypeptide B
NM_013912	2.37009	down	Apln	apelin
NM_172674	2.369	down	Phf20	PHD finger protein 20
NM_009506	2.36898	down	Vegfc	vascular endothelial growth factor C
NM_019538	2.36358	down	Plac1	placental specific protein 1
NM_172815	2.34324	down	Rspo2	R-spondin 2 homolog (Xenopus laevis)
NM_001081298	2.33633	down	Lphn2|Gm9912	latrophilin 2 | predicted gene 9912
NM_026623|NM_026623	2.32984	down	Nudt21	nudix (nucleoside diphosphate linked moiety X)-type motif 21
NM_178708	2.32629	down	Pcid2	PCI domain containing 2
NM_173745	2.32493	down	Dusp18	dual specificity phosphatase 18
NM_175485	2.32241	down	Prtg	protogenin homolog (Gallus gallus)
NM_007398	2.32099	down	Ada	adenosine deaminase
NM_001024504|NM_001042649|NM_001042651|NM_001042650|NM_172282	2.32065	down	Dcun1d2|Tmco3	DCN1, defective in cullin neddylation 1, domain containing 2 (S. cerevisiae) | transmembrane and coiled-coil domains 3
NM_001161665|NM_207280	2.31378	down	Kif26b|Ccdc121	kinesin family member 26B | coiled-coil domain containing 121
NM_008716	2.31083	down	Notch3	Notch gene homolog 3 (Drosophila)
NM_001164172|NM_011944|NM_001042557	2.30572	down	Map2k7	mitogen-activated protein kinase kinase 7
NM_133888	2.30325	down	Smpdl3b	sphingomyelin phosphodiesterase, acid-like 3B
NM_011889	2.28406	down	sep3	septin 3
NM_026436	2.28305	down	Tmem86a	transmembrane protein 86A
NM_013847|NM_001161712	2.28259	down	Gcat	glycine C-acetyltransferase (2-amino-3-ketobutyrate-coenzyme A ligase)
NM_080448	2.27794	down	Srgap3	SLIT-ROBO Rho GTPase activating protein 3
NM_021329	2.2764	down	Rangrf|Gm10355	RAN guanine nucleotide release factor | predicted gene 10355
NM_183358|NM_009010	2.27581	down	Gadd45gip1|Rad23a	growth arrest and DNA-damage-inducible, gamma interacting protein 1 | RAD23a homolog (S. cerevisiae)
NM_025310	2.26555	down	Ftsj3	FtsJ homolog 3 (E. coli)
	2.26494	down	1810029B16Rik	RIKEN cDNA 1810029B16 gene
NM_054043	2.25168	down	Msi2	Musashi homolog 2 (Drosophila)
NM_009088	2.24913	down	Polr1a	polymerase (RNA) I polypeptide A
NM_012031	2.24896	down	Spag1	sperm associated antigen 1
NM_025880	2.24879	down	2410002F23Rik	RIKEN cDNA 2410002F23 gene
NM_001146038|NM_009820|NM_001145920	2.24822	down	Runx2|D930007N19Rik	runt related transcription factor 2 | RIKEN cDNA D930007N19 gene
NM_001109661	2.24662	down	Bach2	BTB and CNC homology 2
NM_146188	2.24626	down	Kctd15	potassium channel tetramerisation domain containing 15
NM_026081|NM_001004359|NM_001005385|NM_001009575	2.24486	down	Gprasp1|Armcx5	G protein-coupled receptor associated sorting protein 1 | armadillo repeat containing, X-linked 5
NM_153778	2.2379	down	Atoh8	atonal homolog 8 (Drosophila)
NM_021532	2.23753	down	Dact1	dapper homolog 1, antagonist of beta-catenin (xenopus)
NM_027052	2.23551	down	Slc38a4	solute carrier family 38, member 4
NM_172653	2.2298	down	Slc39a10	solute carrier family 39 (zinc transporter), member 10
NM_172567	2.22721	down	Mettl2	methyltransferase like 2
NM_030179|NM_175378	2.22623	down	Clip4	CAP-GLY domain containing linker protein family, member 4
NM_172477	2.2216	down	Dennd2a	DENN/MADD domain containing 2A
NM_178726	2.21328	down	Ppm1l	protein phosphatase 1 (formerly 2C)-like
NM_008957	2.2122	down	Ptch1	patched homolog 1
NM_053143	2.2115	down	Pcdhb18	protocadherin beta 18
NM_001039514	2.21138	down	Dhps	deoxyhypusine synthase
	2.20424	down	BC056474
NM_001081119	2.20088	down	Abhd13	abhydrolase domain containing 13
NM_019511	2.19853	down	Ramp3	receptor (calcitonin) activity modifying protein 3
NM_009577	2.1925	down	Zik1	zinc finger protein interacting with K protein 1
NM_027296|NM_021449|NM_175357	2.19171	down	Trnt1|Crbn	tRNA nucleotidyl transferase, CCA-adding, 1 | cereblon
NM_025807	2.18485	down	Slc16a9	solute carrier family 16 (monocarboxylic acid transporters), member 9
NM_001082962|NM_013670|NM_001082961|NM_033174	2.18462	down	Snrpn|Snurf	small nuclear ribonucleoprotein N | SNRPN upstream reading frame
NM_011340	2.18321	down	Serpinf1	serine (or cysteine) peptidase inhibitor, clade F, member 1
NM_011663	2.18148	down	Zrsr1	zinc finger (CCCH type), RNA binding motif and serine/arginine rich 1
NM_009171	2.17791	down	Shmt1	serine hydroxymethyltransferase 1 (soluble)
NM_181590	2.17721	down	Shq1	SHQ1 homolog (S. cerevisiae)
NM_026623	2.17713	down	Nudt21	nudix (nucleoside diphosphate linked moiety X)-type motif 21
NM_026743	2.177	down	Tspan11	tetraspanin 11
NM_144551	2.17321	down	Trib2	tribbles homolog 2 (Drosophila)
NM_175136	2.17035	down	Rnf122	ring finger protein 122
NM_153162	2.17035	down	Txnrd3	thioredoxin reductase 3
NM_130449	2.16956	down	Colec12|Gm10554	collectin sub-family member 12 | predicted gene 10554
NM_001081392	2.16895	down	Mdn1	midasin homolog (yeast)
NM_138953	2.16696	down	Ell2	elongation factor RNA polymerase II 2
NM_007897	2.16578	down	Ebf1	early B-cell factor 1
NM_008764	2.16174	down	Tnfrsf11b	tumor necrosis factor receptor superfamily, member 11b (osteoprotegerin)
NM_026483	2.16095	down	Mphosph10	M-phase phosphoprotein 10 (U3 small nucleolar ribonucleoprotein)
NM_007901	2.15993	down	S1pr1	sphingosine-1-phosphate receptor 1
NM_008760	2.15868	down	Ogn	osteoglycin
NM_001122818|NM_015801	2.15535	down	Pnpla6	patatin-like phospholipase domain containing 6
NM_031182	2.15373	down	Tcfap4	transcription factor AP4
NM_177897	2.15202	down	B4galnt4	beta-1,4-N-acetyl-galactosaminyl transferase 4
NM_017373	2.14521	down	Nfil3	nuclear factor, interleukin 3, regulated
NM_173748	2.14514	down	Nudcd3	NudC domain containing 3
NM_001008424	2.14418	down	Cdsn	corneodesmosin
NM_018784|NM_028523	2.14367	down	St3gal6|Dcbld2	ST3 beta-galactoside alpha-2,3-sialyltransferase 6 | discoidin, CUB and LCCL domain containing 2
NM_025701	2.14329	down	Trappc5	trafficking protein particle complex 5
NM_011369	2.14077	down	Shcbp1	Shc SH2-domain binding protein 1
NM_008097|NM_001044744	2.13524	down	Gcdh	glutaryl-Coenzyme A dehydrogenase
NM_019574	2.13275	down	Patz1	POZ (BTB) and AT hook containing zinc finger 1
NM_022889	2.13147	down	Pes1	pescadillo homolog 1, containing BRCT domain (zebrafish)
NM_008591	2.13007	down	Met	met proto-oncogene
NM_009131	2.12845	down	Clec11a	C-type lectin domain family 11, member a
NM_173396	2.1273	down	Tgif2	TGFB-induced factor homeobox 2
	2.12671	down	D830024N08Rik	RIKEN cDNA D830024N08 gene
NM_177595|NM_175245	2.11621	down	Mkx|2410129H14Rik	mohawk homeobox | RIKEN cDNA 2410129H14 gene
NM_026770|NM_001160149	2.11479	down	Cgref1	cell growth regulator with EF hand domain 1
NM_009010	2.11445	down	Rad23a|Gadd45gip1	RAD23a homolog (S. cerevisiae) | growth arrest and DNA-damage-inducible, gamma interacting protein 1
NM_026116	2.10858	down	Bbs2	Bardet-Biedl syndrome 2 (human)
NM_029839|NM_028115	2.10549	down	Trub1	TruB pseudouridine (psi) synthase homolog 1 (E. coli)
NM_010111	2.10204	down	Efnb2	ephrin B2
NM_007400	2.10011	down	Adam12	a disintegrin and metallopeptidase domain 12 (meltrin alpha)
NM_025598	2.0981	down	Ppdpf	pancreatic progenitor cell differentiation and proliferation factor homolog (zebrafish)RIKEN cDNA 2700038C09 gene
NM_183310|NM_001164316	2.097	down	Fam190a	family with sequence similarity 190, member A
NM_025598	2.09674	down	Ppdpf	pancreatic progenitor cell differentiation and proliferation factor homolog (zebrafish)RIKEN cDNA 2700038C09 gene
NM_028986	2.09587	down	Gzf1	GDNF-inducible zinc finger protein 1
NM_134033	2.09385	down	Ccdc117	coiled-coil domain containing 117
NM_008539	2.09278	down	Smad1	MAD homolog 1 (Drosophila)
NM_175466	2.08904	down	Zfp770	zinc finger protein 770
NM_021436	2.08646	down	Tmeff1	transmembrane protein with EGF-like and two follistatin-like domains 1
NM_008416	2.0825	down	Junb	Jun-B oncogene
NM_001164734|NM_001164733|NM_019939	2.07949	down	Mpp6	membrane protein, palmitoylated 6 (MAGUK p55 subfamily member 6)
NM_007867	2.07509	down	Dlx4	distal-less homeobox 4
NM_172757	2.07441	down	Heatr3|9430002A10Rik	HEAT repeat containing 3 | RIKEN cDNA 9430002A10 gene
NM_026167	2.07302	down	Klhl13	kelch-like 13 (Drosophila)
NM_001177544|NM_175661|NM_178184|NM_178185|NM_178188|NM_175659|NM_178182|NM_178183	2.06973	down	Hist1h2ao|Hist1h2af|Hist1h2an|Gm11276|Hist1h2ad|Hist1h2ah|Hist1h2ai|Hist1h2ak	histone cluster 1, H2ao | histone cluster 1, H2af | histone cluster 1, H2an | predicted gene 11276 | histone cluster 1, H2ad | histone cluster 1, H2ah | histone cluster 1, H2ai | histone cluster 1, H2ak
NM_024199	2.06796	down	Cstf1	cleavage stimulation factor, 3' pre-RNA, subunit 1
NM_013922	2.06511	down	Zfp354c	zinc finger protein 354C
NM_022025	2.05797	down	Slc5a7	solute carrier family 5 (choline transporter), member 7
NM_010241	2.0555	down	Aktip	thymoma viral proto-oncogene 1 interacting protein
NM_008628	2.05509	down	Msh2	mutS homolog 2 (E. coli)
NM_173047	2.04975	down	Cbr3	carbonyl reductase 3
NM_133962|NM_001033378	2.04456	down	Arhgef18|A430078G23Rik	rho/rac guanine nucleotide exchange factor (GEF) 18 | RIKEN cDNA A430078G23 gene
NM_138665	2.04284	down	Sardh	sarcosine dehydrogenase
NM_172681	2.04208	down	D930015E06Rik	RIKEN cDNA D930015E06 gene
NM_010351	2.04056	down	Gsc	goosecoid homeobox
NM_001177753|NM_001177755|NM_001177756|NM_001177757|NM_001177754|NM_133232|NM_001177752|NM_001177758	2.03896	down	Pfkfb3	6-phosphofructo-2-kinase/fructose-2,6-biphosphatase 3
NM_001081346	2.03348	down	Rtkn2	rhotekin 2
NM_009138|NR_033527	2.03132	down	Ccl25	chemokine (C-C motif) ligand 25
NM_009263	2.03105	down	Spp1	secreted phosphoprotein 1
NM_009636	2.03038	down	Aebp1	AE binding protein 1
NM_011347	2.02466	down	Selp	selectin, platelet
NM_172303|NM_001130184|NM_001130186|NM_001130185	2.02323	down	Phf17	PHD finger protein 17
NM_023048	2.02218	down	Asb4	ankyrin repeat and SOCS box-containing 4
NM_080448	2.02077	down	Srgap3	SLIT-ROBO Rho GTPase activating protein 3
NM_146236	2.02068	down	Tceal1	transcription elongation factor A (SII)-like 1
NM_011859	2.01905	down	Osr1	odd-skipped related 1 (Drosophila)
NM_029938	2.01821	down	H2afv	H2A histone family, member V
NM_145158	2.01808	down	Emilin2	elastin microfibril interfacer 2
NM_013654	2.01698	down	Ccl7	chemokine (C-C motif) ligand 7
NM_018882	2.01622	down	Gpr56	G protein-coupled receptor 56
NM_001135727|NM_021389|NM_001135728|NM_001163085	2.01568	down	Sh3kbp1|Map3k15	SH3-domain kinase binding protein 1 | mitogen-activated protein kinase kinase kinase 15
NM_010466	2.0156	down	Hoxc8	homeobox C8
NM_025680	2.01472	down	Ctnnbl1	catenin, beta like 1
NM_145573	2.01462	down	Mrps35	mitochondrial ribosomal protein S35
NM_001161817|NM_010863	2.01205	down	Myo1b	myosin IB
NM_029528|NM_001113327	2.0103	down	Fam131b	family with sequence similarity 131, member B
NM_009808	2.00583	down	Casp12	caspase 12
NM_010167	2.00373	down	Eya4	eyes absent 4 homolog (Drosophila)
