# Supplementary material for: Identification of Novel Gene Targets and Functions of p21-Activated Kinase 1 during DNA Damage by Gene Expression Profiling
Source: PLoS One. 2013 Aug 12;8(8):e66585. doi: 10.1371/journal.pone.0066585 (PMC3741304; doi:10.1371/journal.pone.0066585)
Supplement: Table S2 — Pak1 influenced genes after ionization radiation treatment with a fold change ≥±2.0 and with the p-value<0.05. (XLSX) [file pone.0066585.s002.xlsx]

## Sheet: Sheet1
Refseq	Fold change	Regulation	genesymbol	genedescription
NM_007669|NM_001111099	26.8756	up	Cdkn1a	cyclin-dependent kinase inhibitor 1A (P21)
NM_021897	23.4892	up	Trp53inp1	transformation related protein 53 inducible nuclear protein 1
NM_007570	16.0504	up	Btg2	B-cell translocation gene 2, anti-proliferative
NM_009855|NM_030241	15.697	up	Cd80|Setd8	CD80 antigen | SET domain containing (lysine methyltransferase) 8
NM_007494|NR_002687	14.4182	up	Ass1|Gm5424	argininosuccinate synthetase 1 | argininosuccinate synthase pseudogene
NM_030143	14.3372	up	Ddit4l	DNA-damage-inducible transcript 4-like
NM_021274	11.7934	up	Cxcl10	chemokine (C-X-C motif) ligand 10
NM_021451	9.43341	up	Pmaip1	phorbol-12-myristate-13-acetate-induced protein 1
NM_175398|NM_001163356	8.60579	up	6530418L21Rik	RIKEN cDNA 6530418L21 gene
NM_145448	7.53394	up	9030617O03Rik	RIKEN cDNA 9030617O03 gene
	7.16066	up	1700007K13Rik	RIKEN cDNA 1700007K13 gene
NM_010786	6.0563	up	Mdm2	transformed mouse 3T3 cell double minute 2
NM_013473	5.97624	up	Anxa8	annexin A8
NM_020275	5.6832	up	Tnfrsf10b	tumor necrosis factor receptor superfamily, member 10b
NM_001161432|NM_175540|NM_001161433	5.36	up	Eda2r	ectodysplasin A2 receptor
NM_008651	4.4886	up	Mybl1	myeloblastosis oncogene-like 1
NM_007420	4.29943	up	Adrb2	adrenergic receptor, beta 2
NM_013750	3.88536	up	Phlda3	pleckstrin homology-like domain, family A, member 3
NM_144907	3.81343	up	Sesn2	sestrin 2
NM_008331	3.72718	up	Ifit1	interferon-induced protein with tetratricopeptide repeats 1
NM_024223	3.59438	up	Crip2	cysteine rich protein 2
NM_013882|NM_001168672	3.52645	up	Gtse1	G two S phase expressed protein 1
NM_013642	3.50079	up	Dusp1	dual specificity phosphatase 1
NM_173451	3.40618	up	Arsj|Rps28|Gm16417	arylsulfatase J | ribosomal protein S28 | ribosomal protein S28 pseudogene
NM_011704	3.25812	up	Vnn1	vanin 1
NM_177857	3.10148	up	Dennd2c	DENN/MADD domain containing 2C
NM_008714	3.0544	up	Notch1	Notch gene homolog 1 (Drosophila)
NM_029083	3.03434	up	Ddit4	DNA-damage-inducible transcript 4
NM_001080995	3.0063	up	4632434I11Rik	RIKEN cDNA 4632434I11 gene
NM_012048	2.9166	up	Polk	polymerase (DNA directed), kappa
NM_010591	2.84972	up	Jun
NM_001168253|NM_134087	2.84086	up	Fam83h	family with sequence similarity 83, member H
	2.79012	up	4933426M11Rik	RIKEN cDNA 4933426M11 gene
NM_153679	2.78341	up	Cpt1c	carnitine palmitoyltransferase 1c
NM_013683|NM_001161730	2.70985	up	Tap1	transporter 1, ATP-binding cassette, sub-family B (MDR/TAP)
NM_134076	2.70935	up	Abhd4	abhydrolase domain containing 4
NM_008245	2.68261	up	Hhex	hematopoietically expressed homeobox
NM_001042558|NM_009684	2.67927	up	Apaf1	apoptotic peptidase activating factor 1
NM_008317	2.66967	up	Hyal1|Nat6	hyaluronoglucosaminidase 1 | N-acetyltransferase 6
NM_018775|NM_053257	2.66413	up	Tbc1d8|Rpl31	TBC1 domain family, member 8 | ribosomal protein L31
NM_133683	2.65524	up	Tmem19	transmembrane protein 19
NM_138741	2.62607	up	Sdpr	serum deprivation response
NM_007987|NM_001146708	2.62572	up	Fas
NM_001009935|NM_023719	2.62436	up	Txnip	thioredoxin interacting protein
NM_178695	2.62313	up	Prrg4	proline rich Gla (G-carboxyglutamic acid) 4 (transmembrane)
XM_001474637	2.5246	up	3110007F17Rik|Gm6604|Gm5167|Gm2411|Gm14957	RIKEN cDNA 3110007F17 gene | predicted gene 6604 | predicted gene 5167 | predicted gene 2411 | predicted gene 14957
NM_028712	2.50025	up	Rap2b	RAP2B, member of RAS oncogene family
NM_054087	2.4937	up	Slc19a2	solute carrier family 19 (thiamine transporter), member 2
NM_010464	2.47718	up	Hoxc13	homeobox C13
NM_145209	2.47482	up	Oasl1	2'-5' oligoadenylate synthetase-like 1
NM_027495	2.40019	up	Tmem144	transmembrane protein 144
NM_001024602	2.39798	up	AW555464
NM_011729	2.3817	up	Ercc5	excision repair cross-complementing rodent repair deficiency, complementation group 5
NM_011819	2.38167	up	Gdf15	growth differentiation factor 15
NM_009062	2.34934	up	Rgs4	regulator of G-protein signaling 4
NM_009964|NM_024441|NM_001164708	2.34358	up	Cryab|Hspb2	crystallin, alpha B | heat shock protein 2
NM_172812	2.34116	up	Htr2a	5-hydroxytryptamine (serotonin) receptor 2A
NM_175514	2.34082	up	Fam171b	family with sequence similarity 171, member B
NM_008235	2.33751	up	Hes1	hairy and enhancer of split 1 (Drosophila)
NM_011925|NM_001163030|NM_001163029|NM_001163031	2.30345	up	Cd97	CD97 antigen
NM_027154	2.29931	up	Tmbim1	transmembrane BAX inhibitor motif containing 1
NM_015749|NM_001130458|NM_001130459	2.29005	up	Tcn2	transcobalamin 2
NM_133889	2.28514	up	Bsdc1	BSD domain containing 1
NM_178421	2.28279	up	Nanos1	nanos homolog 1 (Drosophila)
	2.27001	up	D17H6S56E-5	DNA segment, Chr 17, human D6S56E 5
NR_028354|NM_138656	2.25252	up	Mvd	mevalonate (diphospho) decarboxylase
NM_001113283|NM_153584	2.24274	up	BC031353
NM_008272	2.22563	up	Hoxc9	homeobox C9
NM_173432	2.21898	up	Pskh1	protein serine kinase H1
NM_026252	2.21269	up	Cpeb4	cytoplasmic polyadenylation element binding protein 4
NM_016979	2.20392	up	Prkx	protein kinase, X-linked
NM_207633	2.1824	up	Yipf6	Yip1 domain family, member 6
NM_009416	2.18133	up	Tpm2	tropomyosin 2, beta
	2.17172	up	5430414B19Rik	RIKEN cDNA 5430414B19 gene
NM_013743	2.16199	up	Pdk4	pyruvate dehydrogenase kinase, isoenzyme 4
NM_133350	2.16125	up	Mapre3	microtubule-associated protein, RP/EB family, member 3
NM_011803	2.16098	up	Klf6	Kruppel-like factor 6
NM_025781	2.15462	up	Tmem170	transmembrane protein 170
NM_146216	2.15353	up	Vac14
NM_172295	2.15294	up	BC037703
NM_009601	2.15049	up	Chrnb1	cholinergic receptor, nicotinic, beta polypeptide 1 (muscle)
NM_007974	2.14876	up	F2rl1	coagulation factor II (thrombin) receptor-like 1
NM_016811	2.14822	up	Dgka	diacylglycerol kinase, alpha
NM_011454	2.13235	up	Serpinb6b	serine (or cysteine) peptidase inhibitor, clade B, member 6b
NM_054046	2.12829	up	Def8	differentially expressed in FDCP 8
NM_008409	2.12601	up	Itm2a	integral membrane protein 2A
NM_175313	2.12386	up	A130022J15Rik	RIKEN cDNA A130022J15 gene
NM_175646	2.12123	up	Txnl4b	thioredoxin-like 4B
NM_010708|NM_001159301	2.11755	up	Lgals9	lectin, galactose binding, soluble 9
	2.11623	up	5730469M10Rik	RIKEN cDNA 5730469M10 gene
NM_009029	2.11578	up	Rb1	retinoblastoma 1
NM_010189	2.11437	up	Fcgrt	Fc receptor, IgG, alpha chain transporter
NM_028836|NM_027617	2.10337	up	Ctbs|Spata1	chitobiase, di-N-acetyl- | spermatogenesis associated 1
NM_139232|NM_139233|NM_139234	2.10264	up	Fgd4	FYVE, RhoGEF and PH domain containing 4
NM_008550	2.10056	up	Man2b2	mannosidase 2, alpha B2
NR_024097	2.09207	up	Gm14057|4930402H24Rik	Ppp1r14c pseudogene | RIKEN cDNA 4930402H24 gene
NM_138583|NR_029571	2.08546	up	D16H22S680E|Mir185	DNA segment, Chr 16, human D22S680E, expressed | microRNA 185
NM_026348|NM_028132	2.08533	up	Itgb3bp|Pgm2	integrin beta 3 binding protein (beta3-endonexin) | phosphoglucomutase 2
NM_178087|NM_008884	2.08482	up	Pml	promyelocytic leukemia
NM_025359	2.08222	up	Tspan13	tetraspanin 13
NM_029019	2.08116	up	Stard6|Gm9795	StAR-related lipid transfer (START) domain containing 6 | StAR-related lipid transfer (START) domain containing 6 pseudogene
NM_007630	2.07681	up	Ccnb2	cyclin B2
NM_019811	2.0748	up	Acss2	acyl-CoA synthetase short-chain family member 2
NM_022315	2.07457	up	Smoc2	SPARC related modular calcium binding 2
NM_023055|NM_023449	2.0739	up	Slc9a3r2	solute carrier family 9 (sodium/hydrogen exchanger), member 3 regulator 2
NM_172516	2.0723	up	Dstyk	dual serine/threonine and tyrosine protein kinase
NM_028922|NM_198651	2.06782	up	Ppapdc2|4430402I18Rik	phosphatidic acid phosphatase type 2 domain containing 2 | RIKEN cDNA 4430402I18 gene
NM_030165	2.06572	up	Csgalnact2	chondroitin sulfate N-acetylgalactosaminyltransferase 2
NM_008029|NM_001011790|NM_207227|NM_146469|NM_207253|NM_207573	2.0595	up	Flt4|Olfr1382|Olfr1373|Olfr1381|Olfr1371|Olfr1380	FMS-like tyrosine kinase 4 | olfactory receptor 1382 | olfactory receptor 1373 | olfactory receptor 1381 | olfactory receptor 1371 | olfactory receptor 1380
NM_144804	2.05948	up	Depdc7	DEP domain containing 7
NM_175353	2.05615	up	Exoc6	exocyst complex component 6
NM_007950	2.05197	up	Ereg	epiregulin
NM_001168660|NM_173743|NM_173786|NM_001162883	2.05018	up	Apol9b|Apol9a	apolipoprotein L 9b | apolipoprotein L 9a
NM_178771|NM_001122830	2.04774	up	Klhl26	kelch-like 26 (Drosophila)
NM_008675	2.04583	up	Nbl1	neuroblastoma, suppression of tumorigenicity 1
NM_009195	2.04466	up	Slc12a4	solute carrier family 12, member 4
NM_145934	2.04078	up	Stap2	signal transducing adaptor family member 2
NM_025464	2.03605	up	Tmem218	transmembrane protein 218
NM_021462	2.03565	up	Mknk2	MAP kinase-interacting serine/threonine kinase 2
NM_001163763|NM_025674|NM_001163764	2.03179	up	Tcf19	transcription factor 19
NM_026674|NM_177583	2.0304	up	Aph1c|Aph1b	anterior pharynx defective 1c homolog (C. elegans) | anterior pharynx defective 1b homolog (C. elegans)
NM_009283	2.02853	up	Stat1	signal transducer and activator of transcription 1
NM_010882	2.02594	up	Ndn	necdin
NM_015763|NM_001130412|NM_172950	2.02512	up	Lpin1	lipin 1
NM_026164|NM_001163564	2.0223	up	Pnpla8|Naf1	patatin-like phospholipase domain containing 8 | nuclear assembly factor 1 homolog (S. cerevisiae)
NM_013602	2.02083	up	Mt1	metallothionein 1
NM_008825|NR_027859|NM_001162415|NM_001162416|NR_028304	2.01486	up	Pfkfb2|C4bp-ps1	6-phosphofructo-2-kinase/fructose-2,6-biphosphatase 2 | complement component 4 binding protein, pseudogene 1
NM_017375	2.01434	up	Ostf1	osteoclast stimulating factor 1
NM_020050	2.00908	up	Tmem9b	TMEM9 domain family, member B
NM_134042	2.00864	up	Aldh6a1	aldehyde dehydrogenase family 6, subfamily A1
NM_011057	2.00732	up	Pdgfb	platelet derived growth factor, B polypeptide
NM_016917	2.006	up	Slc40a1	solute carrier family 40 (iron-regulated transporter), member 1
NM_052976	2.00555	up	Ophn1	oligophrenin 1
NM_016921|NM_001136091|NM_001167784	2.00392	up	Tcirg1	T-cell, immune regulator 1, ATPase, H+ transporting, lysosomal V0 protein A3
NM_019861	2.00151	up	Ctsf	cathepsin F
NM_008667	2.00134	up	Nab1	Ngfi-A binding protein 1
NM_138606	2.00002	up	Pim2	proviral integration site 2
NM_007539	6.32173	down	Bdkrb1	bradykinin receptor, beta 1
NM_028133	3.3532	down	Egln3	EGL nine homolog 3 (C. elegans)
NM_021532	3.22749	down	Dact1	dapper homolog 1, antagonist of beta-catenin (xenopus)
	3.17604	down	E330037G11Rik	RIKEN cDNA E330037G11 gene
NM_008970	2.50765	down	Pthlh	parathyroid hormone-like peptide
NM_138747	2.42131	down	Nop2	NOP2 nucleolar protein homolog (yeast)
NM_010499	2.39583	down	Ier2	immediate early response 2
NM_009227	2.38794	down	Snrpe	small nuclear ribonucleoprotein E
NR_027924|NR_027925	2.36793	down	2010204K13Rik	RIKEN cDNA 2010204K13 gene
NM_001011721|NM_146834|NM_207673	2.35837	down	Olfr102|Olfr101|Olfr100	olfactory receptor 102 | olfactory receptor 101 | olfactory receptor 100
NM_001161845|NM_011361|NM_001161850|NM_001161847|NM_001161849|NM_001161848	2.30766	down	Sgk1	serum/glucocorticoid regulated kinase 1
NM_008492	2.30562	down	Ldhb	lactate dehydrogenase B
NM_019444	2.29065	down	Ramp2	receptor (calcitonin) activity modifying protein 2
NM_001007571	2.26415	down	D8Ertd738e	DNA segment, Chr 8, ERATO Doi 738, expressed
NM_021878	2.25165	down	Jarid2	jumonji, AT rich interactive domain 2
NM_173011	2.24278	down	Idh2	isocitrate dehydrogenase 2 (NADP+), mitochondrial
NM_007514|NM_001044740	2.22952	down	Slc7a2	solute carrier family 7 (cationic amino acid transporter, y+ system), member 2
NM_001012477|NM_021704|NM_013655	2.19439	down	Cxcl12	chemokine (C-X-C motif) ligand 12
	2.19244	down	D4Bwg0951e	DNA segment, Chr 4, Brigham & Women's Genetics 0951 expressed
NM_010898	2.18302	down	Nf2	neurofibromatosis 2
NM_178891|NR_024139	2.18034	down	Prmt6	protein arginine N-methyltransferase 6
NM_009930	2.17422	down	Col3a1	collagen, type III, alpha 1
NM_025392	2.15853	down	Bccip	BRCA2 and CDKN1A interacting protein
NM_029936	2.14345	down	Ddx10	DEAD (Asp-Glu-Ala-Asp) box polypeptide 10
NM_010740	2.14088	down	Cd93	CD93 antigen
NM_007854	2.1398	down	Slc29a2	solute carrier family 29 (nucleoside transporters), member 2
NM_011547|NM_001122948	2.13591	down	Tcfap2a	transcription factor AP-2, alpha
NM_133928	2.13399	down	Chchd4	coiled-coil-helix-coiled-coil-helix domain containing 4
NM_010849|NM_001177352|NM_001177353|NM_001177354	2.13072	down	Myc	myelocytomatosis oncogene
NM_172867	2.12836	down	Zfp462	zinc finger protein 462
NM_027230	2.12192	down	Zmynd8	zinc finger, MYND-type containing 8
NM_028151	2.11721	down	Skiv2l2	superkiller viralicidic activity 2-like 2 (S. cerevisiae)
NM_013898	2.1092	down	Timm8a1	translocase of inner mitochondrial membrane 8 homolog a1 (yeast)
NM_001037918	2.10896	down	Lipt1	lipoyltransferase 1
NM_178403	2.10312	down	Pus7	pseudouridylate synthase 7 homolog (S. cerevisiae)
NM_013822	2.09952	down	Jag1	jagged 1
NM_027275	2.0966	down	Ptcd3	pentatricopeptide repeat domain 3
NM_194339	2.09421	down	Bms1	BMS1 homolog, ribosome assembly protein (yeast)
NM_133934	2.08856	down	Isy1	ISY1 splicing factor homolog (S. cerevisiae)
NM_172437	2.08749	down	Pus7l	pseudouridylate synthase 7 homolog (S. cerevisiae)-like
NM_011408	2.08383	down	Slfn2	schlafen 2
NM_146040|NM_010060	2.07786	down	Cdca7l|Dnahc11	cell division cycle associated 7 like | dynein, axonemal, heavy chain 11
NM_011563	2.07401	down	Prdx2	peroxiredoxin 2
NM_178918	2.07273	down	Utp15	UTP15, U3 small nucleolar ribonucleoprotein, homolog (yeast)
NM_028758	2.06774	down	Gga2	golgi associated, gamma adaptin ear containing, ARF binding protein 2
NM_172964	2.06167	down	Arhgap28	Rho GTPase activating protein 28
NM_008449|NM_001171893	2.0611	down	Kif5c|Gm10240	kinesin family member 5C | predicted gene 10240
NM_020619	2.04225	down	Mogs	mannosyl-oligosaccharide glucosidase
NM_134118|NM_027179	2.03949	down	Tecr	trans-2,3-enoyl-CoA reductase
NM_153319	2.03323	down	Amot	angiomotin
NM_007623	2.0326	down	Cbx2	chromobox homolog 2 (Drosophila Pc class)
NM_172668|NM_001145857	2.03167	down	Lrp4	low density lipoprotein receptor-related protein 4
NM_007639|NM_007640	2.02554	down	Cd1d1|Cd1d2	CD1d1 antigen | CD1d2 antigen
	2.02422	down	BC028528	Protein coding cDNA sequence
NM_008193|NM_001159410	2.02251	down	Guk1	guanylate kinase 1
NM_001164689|NM_001100415|NM_001101804|NM_001100416|NM_001177568|NM_001177407|NM_001177406	2.02023	down	Gm6710|Gm14430|Gm14434|OTTMUSG00000016609|Gm14420|Gm8898|Gm14431	predicted gene 6710 | predicted gene 14430 | predicted gene 14434 | predicted gene, OTTMUSG00000016609 | predicted gene 14420 | predicted gene 8898 | predicted gene 14431
NM_025840	2.01679	down	Bzw2	basic leucine zipper and W2 domains 2
NM_134086|NM_001166456|NM_001166458	2.00968	down	Slc38a1	solute carrier family 38, member 1
NM_019752|NM_013586	2.00967	down	Htra2|Loxl3	HtrA serine peptidase 2 | lysyl oxidase-like 3
NM_001170433|NM_026221	2.00846	down	Ppfibp1	PTPRF interacting protein, binding protein 1 (liprin beta 1)
NM_029128	2.00597	down	Qtrtd1	queuine tRNA-ribosyltransferase domain containing 1
NM_015829|NM_001177572	2.00425	down	Slc25a13	solute carrier family 25 (mitochondrial carrier, adenine nucleotide translocator), member 13
