# Supplementary material for: Identification of Novel Gene Targets and Functions of p21-Activated Kinase 1 during DNA Damage by Gene Expression Profiling
Source: PLoS One. 2013 Aug 12;8(8):e66585. doi: 10.1371/journal.pone.0066585 (PMC3741304; doi:10.1371/journal.pone.0066585)
Supplement: Table S3 — Gene ontology terms involved in the WT vs PAK1 KO samples. (XLSX) [file pone.0066585.s003.xlsx]

## Sheet: wt ko go tree spreadsheet
GO ACCESSION	GO Term	p-value	corrected p-value	Count in Selection	% Count in Selection	Count in Total	% Count in Total
	Molecular functions
GO:0005488	binding	2.38167e-38	8.44656e-34	392	60.3077	11818	43.2102
GO:0005515|GO:0045308	protein binding	1.5329e-18	1.08728e-14	224	34.4615	6540	23.9122
GO:0003824	catalytic activity	1.03756e-14	3.0664e-11	177	27.2308	5495	20.0914
GO:0046872	metal ion binding	6.61795e-09	6.34336e-06	144	22.1538	3669	13.415
GO:0043169	cation binding	8.00142e-09	7.09422e-06	145	22.3077	3711	13.5686
GO:0043167	ion binding	9.24268e-09	7.80452e-06	145	22.3077	3719	13.5978
GO:0016740	transferase activity	1.6499e-08	1.27604e-05	81	12.4615	1843	6.73857
GO:0016787	hydrolase activity	3.30926e-06	0.0014856	65	10	2390	8.73857
GO:0005509	calcium ion binding	5.97123e-06	0.00240646	32	4.92308	511	1.86837
GO:0030247	polysaccharide binding	6.45066e-06	0.00252893	14	2.15385	163	0.595978
GO:0001871	pattern binding	6.45066e-06	0.00252893	14	2.15385	163	0.595978
GO:0003700|GO:0000130	sequence-specific DNA binding transcription factor activity	1.61797e-05	0.00560053	40	6.15385	743	2.71664
GO:0001071	nucleic acid binding transcription factor activity	1.61797e-05	0.00560053	40	6.15385	743	2.71664
GO:0043565	sequence-specific DNA binding	1.86357e-05	0.0062944	29	4.46154	566	2.06947
GO:0005539	glycosaminoglycan binding	2.2936e-05	0.00753169	12	1.84615	142	0.519196
GO:0008009	chemokine activity	4.2503e-05	0.0119632	7	1.07692	37	0.135283
GO:0042379	chemokine receptor binding	5.09311e-05	0.0138943	7	1.07692	38	0.13894
GO:0003676	nucleic acid binding	8.21112e-05	0.020364	95	14.6154	2848	10.4132
GO:0005102	receptor binding	0.000115396	0.0260668	19	2.92308	785	2.8702
GO:0016702	oxidoreductase activity, acting on single donors with incorporation of molecular oxygen, incorporation of two atoms of oxygen	0.000119569	0.0265738	9	1.38462	73	0.26691
GO:0051213	dioxygenase activity	0.000119569	0.0265738	9	1.38462	73	0.26691
GO:0016301	kinase activity	0.000125413	0.0274553	38	5.84615	872	3.1883
GO:0016701	oxidoreductase activity, acting on single donors with incorporation of molecular oxygen	0.000133005	0.0289386	9	1.38462	74	0.270567
GO:0030246	carbohydrate binding	0.000134665	0.0291211	14	2.15385	395	1.44424
GO:0008201	heparin binding	0.000149285	0.0317027	11	1.69231	110	0.402194
GO:0046914	transition metal ion binding	0.000189633	0.0388747	1	0.153846	1788	6.53748
GO:0001664	G-protein-coupled receptor binding	0.000205084	0.0415615	8	1.23077	114	0.416819
GO:0003677	DNA binding	0.000208183	0.0419499	73	11.2308	1919	7.01645
GO:0016772	transferase activity, transferring phosphorus-containing groups	0.000258435	0.0493729	38	5.84615	1018	3.72212
GO:0031418	L-ascorbic acid binding	0.000275737	0.0514683	5	0.769231	23	0.0840951
GO:0004197	cysteine-type endopeptidase activity	0.000497668	0.0824752	6	0.923077	54	0.197441
GO:0017016	Ras GTPase binding	0.000527909	0.0862774	1	0.153846	71	0.259598
GO:0016788	hydrolase activity, acting on ester bonds	0.000564794	0.0914627	1	0.153846	736	2.69104
	Cellular Component
GO:0005623	cell	7.35834e-36	8.69874e-32	516	79.3846	15592	57.0091
GO:0044464	cell part	7.18338e-36	8.69874e-32	516	79.3846	15591	57.0055
GO:0009987|GO:0008151|GO:0050875	cellular process	7.86743e-31	6.97542e-27	192	29.5385	10555	38.5923
GO:0005622	intracellular	4.21416e-18	2.49091e-14	320	49.2308	11034	40.3437
GO:0044424	intracellular part	8.40242e-18	4.257e-14	310	47.6923	10777	39.404
GO:0016020	membrane	1.40975e-14	3.84589e-11	279	42.9231	8021	29.3272
GO:0043231	intracellular membrane-bounded organelle	4.66345e-12	8.26943e-09	209	32.1538	8093	29.5905
GO:0043227	membrane-bounded organelle	5.53646e-12	9.34998e-09	209	32.1538	8104	29.6307
GO:0005886|GO:0005904	plasma membrane	8.01248e-12	1.29164e-08	109	16.7692	3161	11.5576
GO:0071944	cell periphery	1.46575e-11	2.08374e-08	109	16.7692	3247	11.872
GO:0005576	extracellular region	1.71786e-11	2.34321e-08	94	14.4615	1819	6.65082
GO:0043226	organelle	2.72097e-11	3.57403e-08	209	32.1538	9274	33.9086
GO:0043229	intracellular organelle	5.38602e-11	6.82193e-08	209	32.1538	9250	33.8208
GO:0044459	plasma membrane part	9.4763e-11	1.15888e-07	24	3.69231	1578	5.76965
GO:0005737	cytoplasm	9.84783e-11	1.16417e-07	196	30.1538	7665	28.0256
GO:0044425	membrane part	8.54505e-09	7.39143e-06	204	31.3846	6798	24.8556
GO:0044421	extracellular region part	2.10026e-08	1.58479e-05	51	7.84615	932	3.40768
GO:0044444	cytoplasmic part	6.04495e-07	0.000331261	38	5.84615	4765	17.4223
GO:0031012	extracellular matrix	2.40607e-06	0.00113775	22	3.38462	330	1.20658
GO:0005634	nucleus	4.59748e-06	0.00187412	173	26.6154	4885	17.8611
GO:0031226	intrinsic to plasma membrane	4.66174e-05	0.0129211	24	3.69231	619	2.26325
GO:0005626	insoluble fraction	6.84999e-05	0.0178628	26	4	876	3.20293
GO:0005624	membrane fraction	9.01639e-05	0.0219017	22	3.38462	831	3.03839
GO:0005615	extracellular space	0.000119888	0.0265738	34	5.23077	650	2.3766
GO:0000267	cell fraction	0.000158297	0.0328303	26	4	1112	4.06581
GO:0005794	Golgi apparatus	0.00015764	0.0328303	38	5.84615	825	3.01645
GO:0009986|GO:0009928|GO:0009929	cell surface	0.000300234	0.0546038	11	1.69231	342	1.25046
GO:0031224	intrinsic to membrane	4.21299e-07	0.000241543	204	31.3846	6128	22.4059
GO:0005578	proteinaceous extracellular matrix	1.56565e-06	0.000760625	21	3.23077	301	1.10055
GO:0016021	integral to membrane	3.85934e-06	0.00168536	204	31.3846	6000	21.9378
	Biological Process
GO:0008152	metabolic process	1.63723e-17	7.25799e-14	245	37.6923	8519	31.1481
GO:0032502	developmental process	1.44202e-16	5.68234e-13	109	16.7692	3122	11.415
GO:0007275	multicellular organismal development	6.76456e-16	2.39904e-12	95	14.6154	2835	10.3656
GO:0048856	anatomical structure development	9.63777e-16	3.10729e-12	75	11.5385	2513	9.1883
GO:0009653	anatomical structure morphogenesis	1.77252e-14	4.49016e-11	54	8.30769	1247	4.55942
GO:0048731	system development	3.6403e-14	8.60683e-11	58	8.92308	2164	7.91225
GO:0065007	biological regulation	1.83595e-13	4.06948e-10	107	16.4615	8557	31.287
GO:0050789|GO:0050791	regulation of biological process	1.08974e-12	2.27338e-09	107	16.4615	8176	29.894
GO:0048518|GO:0043119	positive regulation of biological process	2.79198e-12	5.50095e-09	23	3.53846	2059	7.52834
GO:0048513	organ development	3.85268e-12	7.19129e-09	26	4	1639	5.99269
GO:0050794|GO:0051244	regulation of cellular process	1.45001e-11	2.08374e-08	106	16.3077	7505	27.4406
GO:0048522|GO:0051242	positive regulation of cellular process	1.46888e-11	2.08374e-08	20	3.07692	1841	6.73126
GO:0022610	biological adhesion	4.47483e-10	4.80906e-07	38	5.84615	584	2.13528
GO:0007155	cell adhesion	4.47483e-10	4.80906e-07	38	5.84615	584	2.13528
GO:0009887	organ morphogenesis	9.31976e-10	9.72128e-07	21	3.23077	554	2.02559
GO:0044237	cellular metabolic process	1.10051e-09	1.11513e-06	114	17.5385	6689	24.457
GO:0044238	primary metabolic process	6.92461e-09	6.35667e-06	76	11.6923	6714	24.5484
GO:0001944	vasculature development	6.99031e-09	6.35667e-06	17	2.61538	280	1.02377
GO:0001568	blood vessel development	1.36499e-08	1.1258e-05	17	2.61538	270	0.987203
GO:0050896|GO:0051869	response to stimulus	2.16207e-08	1.59744e-05	46	7.07692	2831	10.351
GO:0042221	response to chemical stimulus	2.87861e-08	2.08346e-05	18	2.76923	1281	4.68373
GO:0051179	localization	2.99022e-08	2.12095e-05	79	12.1538	3001	10.9726
GO:0006807	nitrogen compound metabolic process	3.55915e-08	2.47499e-05	76	11.6923	3796	13.8793
GO:0034641	cellular nitrogen compound metabolic process	3.79004e-08	2.58486e-05	76	11.6923	3704	13.543
GO:0001501	skeletal system development	5.60588e-08	3.75116e-05	14	2.15385	270	0.987203
GO:0048514	blood vessel morphogenesis	6.02148e-08	3.95464e-05	16	2.46154	215	0.786106
GO:0001763	morphogenesis of a branching structure	1.8246e-07	0.000113525	3	0.461538	141	0.515539
GO:0006355	regulation of transcription, DNA-dependent	2.88213e-07	0.000176231	50	7.69231	1307	4.77879
GO:0051252	regulation of RNA metabolic process	3.06924e-07	0.000184492	50	7.69231	1337	4.88848
GO:0042127	regulation of cell proliferation	3.80058e-07	0.000224645	22	3.38462	710	2.59598
GO:0019222	regulation of metabolic process	4.22268e-07	0.000241543	80	12.3077	3949	14.4388
GO:0009790|GO:0009795	embryo development	6.07136e-07	0.000331261	16	2.46154	773	2.82633
GO:0071840	cellular component organization or biogenesis	9.03201e-07	0.000478087	32	4.92308	2473	9.04205
GO:0001525	angiogenesis	1.21881e-06	0.000635661	15	2.30769	161	0.588665
GO:0009605	response to external stimulus	1.23682e-06	0.000635704	17	2.61538	474	1.73309
GO:0035295	tube development	1.306e-06	0.000661672	7	1.07692	319	1.16636
GO:0016043	cellular component organization	1.37227e-06	0.000685456	32	4.92308	2342	8.56307
GO:0007399	nervous system development	1.50422e-06	0.000740928	29	4.46154	1065	3.89397
GO:0060255	regulation of macromolecule metabolic process	2.20405e-06	0.0010563	79	12.1538	2898	10.596
GO:0006935	chemotaxis	2.72353e-06	0.00125441	17	2.61538	228	0.833638
GO:0042330	taxis	2.72353e-06	0.00125441	17	2.61538	228	0.833638
GO:0006810|GO:0015457|GO:0015460	transport	3.25223e-06	0.00147872	74	11.3846	2638	9.64534
GO:0048646	anatomical structure formation involved in morphogenesis	3.72161e-06	0.00164983	16	2.46154	452	1.65265
GO:0010468	regulation of gene expression	3.8968e-06	0.00168536	79	12.1538	2586	9.45521
GO:0030154	cell differentiation	4.08346e-06	0.00172404	49	7.53846	1853	6.77514
GO:0032501|GO:0050874	multicellular organismal process	4.08053e-06	0.00172404	102	15.6923	4808	17.5795
GO:0006955	immune response	4.33245e-06	0.00180764	15	2.30769	386	1.41133
GO:0051234	establishment of localization	4.48198e-06	0.00184829	74	11.3846	2657	9.71481
GO:0008284	positive regulation of cell proliferation	6.56035e-06	0.00252893	16	2.46154	418	1.52834
GO:0048598|GO:0048828	embryonic morphogenesis	6.56035e-06	0.00252893	8	1.23077	418	1.52834
GO:0000904	cell morphogenesis involved in differentiation	7.20389e-06	0.00274715	17	2.61538	264	0.965265
GO:0006950	response to stress	8.8045e-06	0.00332181	24	3.69231	1388	5.07495
GO:0040011	locomotion	1.01361e-05	0.00374452	17	2.61538	500	1.82815
GO:0048869	cellular developmental process	1.0056e-05	0.00374452	49	7.53846	1899	6.94333
GO:0031323	regulation of cellular metabolic process	1.19173e-05	0.00435717	77	11.8462	3134	11.4589
GO:0051270	regulation of cellular component movement	1.62655e-05	0.00560053	6	0.923077	195	0.71298
GO:0006139|GO:0055134	nucleobase, nucleoside, nucleotide and nucleic acid metabolic process	1.56553e-05	0.00560053	76	11.6923	3446	12.5996
GO:0009611|GO:0002245	response to wounding	1.60805e-05	0.00560053	16	2.46154	415	1.51737
GO:2000145	regulation of cell motility	1.7051e-05	0.00581453	5	0.769231	176	0.64351
GO:2000112	regulation of cellular macromolecule biosynthetic process	2.14098e-05	0.00716317	76	11.6923	2469	9.02742
GO:0002376	immune system process	2.27722e-05	0.00753169	15	2.30769	808	2.9543
GO:0035239	tube morphogenesis	2.56628e-05	0.00834978	2	0.307692	202	0.738574
GO:0048754	branching morphogenesis of a tube	2.65913e-05	0.00857325	2	0.307692	108	0.394881
GO:0010556	regulation of macromolecule biosynthetic process	2.68722e-05	0.00858573	76	11.6923	2515	9.19561
GO:0045449|GO:0061019	regulation of transcription	2.87873e-05	0.0091155	76	11.6923	2267	8.28885
GO:0007409|GO:0007410	axonogenesis	2.91134e-05	0.00913719	14	2.15385	204	0.745887
GO:0048667	cell morphogenesis involved in neuron differentiation	3.13638e-05	0.00967226	16	2.46154	226	0.826325
GO:0030198	extracellular matrix organization	3.19847e-05	0.00977872	11	1.69231	110	0.402194
GO:0006796	phosphate metabolic process	3.36813e-05	0.0101229	38	5.84615	1274	4.65814
GO:0006793	phosphorus metabolic process	3.36813e-05	0.0101229	38	5.84615	1274	4.65814
GO:0048568	embryonic organ development	3.67105e-05	0.0108494	11	1.69231	272	0.994516
GO:0080090	regulation of primary metabolic process	3.7365e-05	0.0109516	76	11.6923	3019	11.0384
GO:0007411|GO:0008040	axon guidance	3.83032e-05	0.0111346	10	1.53846	112	0.409506
GO:0042981	regulation of apoptosis	4.02077e-05	0.0115932	9	1.38462	720	2.63254
GO:0043062	extracellular structure organization	4.1016e-05	0.0117309	11	1.69231	169	0.617916
GO:0042474	middle ear morphogenesis	4.16692e-05	0.0118223	5	0.769231	16	0.0585009
GO:0030334	regulation of cell migration	4.69992e-05	0.0129211	5	0.769231	171	0.625228
GO:0048812	neuron projection morphogenesis	4.68414e-05	0.0129211	15	2.30769	233	0.85192
GO:0043067|GO:0043070	regulation of programmed cell death	5.23054e-05	0.0141603	10	1.53846	729	2.66545
GO:0009889	regulation of biosynthetic process	5.73589e-05	0.0154108	76	11.6923	2661	9.72943
GO:0040012	regulation of locomotion	6.74183e-05	0.0177109	5	0.769231	197	0.720293
GO:0010941	regulation of cell death	6.95639e-05	0.0180078	11	1.69231	739	2.70201
GO:0022008	neurogenesis	7.17085e-05	0.0182959	21	3.23077	713	2.60695
GO:0000902|GO:0007148|GO:0045790|GO:0045791	cell morphogenesis	7.75904e-05	0.0195158	18	2.76923	357	1.3053
GO:0001503	ossification	8.1991e-05	0.020364	10	1.53846	121	0.442413
GO:0055123	digestive system development	8.58699e-05	0.0211483	4	0.615385	70	0.255941
GO:0048858	cell projection morphogenesis	8.81777e-05	0.0215669	15	2.30769	267	0.976234
GO:0007389	pattern specification process	9.30588e-05	0.0224511	2	0.307692	314	1.14808
GO:0030182	neuron differentiation	9.62235e-05	0.0230578	21	3.23077	486	1.77697
GO:0033036	macromolecule localization	9.727e-05	0.0231521	5	0.769231	1032	3.77331
GO:0048699	generation of neurons	9.8161e-05	0.0232084	21	3.23077	670	2.44973
GO:0016192|GO:0006899	vesicle-mediated transport	0.000101665	0.0238116	12	1.84615	539	1.97075
GO:0008104	protein localization	0.000102726	0.0238116	5	0.769231	864	3.15905
GO:0031326	regulation of cellular biosynthetic process	0.000102521	0.0238116	76	11.6923	2637	9.64168
GO:0032990	cell part morphogenesis	0.000107228	0.0245343	15	2.30769	271	0.990859
GO:0051272	positive regulation of cellular component movement	0.000106949	0.0245343	5	0.769231	106	0.387569
GO:0032879	regulation of localization	0.000122319	0.0269442	6	0.923077	815	2.97989
GO:0019219	regulation of nucleobase, nucleoside, nucleotide and nucleic acid metabolic process	0.000142197	0.0305636	76	11.6923	2531	9.25411
GO:0051171	regulation of nitrogen compound metabolic process	0.000145617	0.0311102	76	11.6923	2565	9.37843
GO:0010942	positive regulation of cell death	0.000156824	0.0328303	2	0.307692	326	1.19196
GO:0009058	biosynthetic process	0.000172304	0.0355274	80	12.3077	3433	12.5521
GO:0016310	phosphorylation	0.00020325	0.0414266	38	5.84615	1007	3.6819
GO:0030335	positive regulation of cell migration	0.000211397	0.0421188	4	0.615385	96	0.351006
GO:2000147	positive regulation of cell motility	0.000211397	0.0421188	4	0.615385	96	0.351006
GO:0010604	positive regulation of macromolecule metabolic process	0.000225158	0.0445944	4	0.615385	925	3.38208
GO:0009893	positive regulation of metabolic process	0.000236974	0.0460716	4	0.615385	1014	3.7075
GO:0043170|GO:0043283	macromolecule metabolic process	0.000265939	0.0503617	76	11.6923	5251	19.1993
GO:0048566	embryonic digestive tract development	0.000275737	0.0514683	4	0.615385	23	0.0840951
GO:0006350|GO:0061018	transcription	0.000286666	0.0532281	75	11.5385	1908	6.97623
GO:0031175	neuron projection development	0.000291635	0.0538687	16	2.46154	293	1.0713
GO:0090304	nucleic acid metabolic process	0.000331819	0.0600403	75	11.5385	2790	10.2011
GO:0002051	osteoblast fate commitment	0.000336843	0.0605963	3	0.461538	6	0.0219378
GO:0032989	cellular component morphogenesis	0.000338309	0.0605963	18	2.76923	395	1.44424
GO:0043068|GO:0043071	positive regulation of programmed cell death	0.000343579	0.061231	1	0.153846	321	1.17367
GO:0050793	regulation of developmental process	0.00037994	0.0673725	2	0.307692	748	2.73492
GO:0044249	cellular biosynthetic process	0.000384966	0.0679241	76	11.6923	3334	12.1901
GO:0005887	integral to plasma membrane	0.000434273	0.0747678	24	3.69231	587	2.14625
GO:0001657	ureteric bud development	0.000434294	0.0747678	5	0.769231	69	0.252285
GO:0040017	positive regulation of locomotion	0.000438301	0.0750931	4	0.615385	105	0.383912
GO:0048705	skeletal system morphogenesis	0.000449618	0.0759315	4	0.615385	166	0.606947
GO:0048468	cell development	0.000488012	0.081638	19	2.92308	730	2.6691
GO:0010628	positive regulation of gene expression	0.000525202	0.0862324	4	0.615385	649	2.37294
GO:0006954	inflammatory response	0.000542849	0.0883121	15	2.30769	260	0.95064
