# Supplementary material for: Identification of Novel Gene Targets and Functions of p21-Activated Kinase 1 during DNA Damage by Gene Expression Profiling
Source: PLoS One. 2013 Aug 12;8(8):e66585. doi: 10.1371/journal.pone.0066585 (PMC3741304; doi:10.1371/journal.pone.0066585)
Supplement: Table S5 — KEGG pathways by DAVID tool in non-IR scenario. (XLSX) [file pone.0066585.s005.xlsx]

## Sheet: pathway wt vs ko david
Category	Term	Count	%	PValue	Genes	List Total	Pop Hits	Pop Total	Fold Enrichment	Bonferroni	Benjamini	FDR
KEGG_PATHWAY	Cytokine-cytokine receptor interaction	22	3.09423	0.000340894	6835728, 6932374, 6825192, 6932364, 6931740, 7015007, 6976200, 6843178, 6790288, 6850502, 6820047, 6944380, 6959236, 6973739, 6929591, 6833531, 6939990, 6789420, 6861358, 6909941, 6782916, 6986677	219	244	5738	2.36238	0.0488847	0.0488847	0.404908
KEGG_PATHWAY	Pathways in cancer	23	3.23488	0.00523118	6849595, 6791422, 6882880, 6777346, 6829952, 7019833, 6931740, 6978229, 6878031, 7015007, 6976200, 7012015, 6852887, 6944380, 6838399, 6959236, 6993296, 6974003, 6929591, 6861358, 6800859, 6813844, 6753917	219	323	5738	1.8657	0.537451	0.31989	6.05062
KEGG_PATHWAY	Purine metabolism	13	1.82841	0.0158467	6857183, 6854463, 6913020, 6881115, 6963608, 6946953, 6915843, 6848594, 6892852, 6869216, 6962054, 6814666, 6760385	219	157	5738	2.1695	0.904451	0.542833	17.3111
KEGG_PATHWAY	Focal adhesion	15	2.1097	0.0179647	7019833, 6962779, 6931740, 6878031, 7015007, 6976200, 6853899, 6758414, 6944380, 6993296, 6974003, 6882627, 6933072, 6894640, 6775302, 6986677	219	198	5738	1.98492	0.930388	0.486346	19.4041
KEGG_PATHWAY	Endocytosis	15	2.1097	0.0209912	6828472, 6777346, 6931740, 6926029, 6850135, 6978945, 6944380, 6895702, 6813327, 6855155, 7018857, 6778044, 6854990, 6861358, 7005505, 7014836	219	202	5738	1.94561	0.955779	0.464048	22.3107
KEGG_PATHWAY	Axon guidance	11	1.54712	0.0267223	6918158, 6944380, 6928965, 6928880, 6842326, 6980270, 6962779, 6956509, 6829591, 6956507, 6930606, 6928871	219	131	5738	2.20008	0.981345	0.485007	27.5533
KEGG_PATHWAY	Toll-like receptor signaling pathway	9	1.26582	0.0338039	6790288, 6747839, 6973735, 6929591, 7012015, 6914190, 6939990, 6933072, 6784829	219	99	5738	2.3819	0.993623	0.514297	33.5831
KEGG_PATHWAY	Metabolism of xenobiotics by cytochrome P450	7	0.984529	0.0383611	6796777, 6990685, 6764650, 6950582, 6908088, 6751362, 6945775	219	66	5738	2.77888	0.996818	0.512645	37.2167
KEGG_PATHWAY	Chemokine signaling pathway	13	1.82841	0.0435004	6805158, 6932374, 6962779, 6932364, 6911337, 7012015, 6790288, 6973739, 6881455, 6939990, 6789420, 6775302, 6782916	219	182	5738	1.87149	0.998552	0.516364	41.0952
KEGG_PATHWAY	p53 signaling pathway	7	0.984529	0.0461399	6849595, 6861662, 6766301, 6987065, 6785865, 6777346, 6787474	219	69	5738	2.65806	0.999036	0.500627	43.0007
KEGG_PATHWAY	Cytosolic DNA-sensing pathway	6	0.843882	0.056562	6790288, 6929591, 6824846, 7012015, 6939990, 6814666	219	55	5738	2.85828	0.999808	0.540719	49.986
KEGG_PATHWAY	:Drug metabolism	7	0.984529	0.0644581	6796777, 6990685, 6950582, 6908088, 6751362, 6945775, 6763623	219	75	5738	2.44542	0.999944	0.557896	54.7462
KEGG_PATHWAY	Bladder cancer	5	0.703235	0.0737393	6849595, 6777346, 6978229, 7015007, 6976200	219	42	5738	3.11916	0.999987	0.579438	59.809
KEGG_PATHWAY	NOD-like receptor signaling pathway	6	0.843882	0.0853771	6790288, 6932374, 6993296, 6929591, 7012015, 6782916	219	62	5738	2.53557	0.999998	0.60822	65.4233
