# Supplementary material for: Identification of Novel Gene Targets and Functions of p21-Activated Kinase 1 during DNA Damage by Gene Expression Profiling
Source: PLoS One. 2013 Aug 12;8(8):e66585. doi: 10.1371/journal.pone.0066585 (PMC3741304; doi:10.1371/journal.pone.0066585)
Supplement: Table S6 — KEGG pathways by DAVID tool in the IR scenario. (XLSX) [file pone.0066585.s006.xlsx]

## Sheet: pathways ir david
Category	Term	Count	%	PValue	Genes	List Total	Pop Hits	Pop Total	Fold Enrichment	Bonferroni	Benjamini	FDR
KEGG_PATHWAY	p53 signaling pathway	8	4.10256	1.30981e-05	6849595, 6832394, 6861662, 6869310, 6777346, 6775977, 6917496, 6996646	68	69	5738	9.78346	0.00137436	0.00137436	0.0146705
KEGG_PATHWAY	Pathways in cancer	10	5.12821	0.0120731	6849595, 6869310, 6777346, 6825875, 6923411, 6749376, 6995964, 6837144, 6800859, 6830927	68	323	5738	2.61246	0.720677	0.47149	12.7207
KEGG_PATHWAY	Bladder cancer	4	2.05128	0.0126258	6849595, 6777346, 6825875, 6830927	68	42	5738	8.03641	0.736619	0.358995	13.2661
KEGG_PATHWAY	Notch signaling pathway	4	2.05128	0.0201807	6840400, 6891336, 6885488, 6996438	68	50	5738	6.75059	0.882422	0.414426	20.4163
KEGG_PATHWAY	Glioma	4	2.05128	0.0382477	6849595, 6777346, 6825875, 6837144	68	64	5738	5.2739	0.983341	0.559113	35.3919
KEGG_PATHWAY	Propanoate metabolism	3	1.53846	0.0473691	6868652, 6802316, 6882538	68	30	5738	8.43824	0.993875	0.572258	41.9329
KEGG_PATHWAY	Melanoma	4	2.05128	0.0495584	6849595, 6777346, 6825875, 6837144	68	71	5738	4.75394	0.99519	0.533468	43.4103
KEGG_PATHWAY	Chronic myeloid leukemia	4	2.05128	0.0585294	6849595, 6777346, 6825875, 6830927	68	76	5738	4.44118	0.998223	0.546879	49.1134
KEGG_PATHWAY	Cell cycle	5	2.5641	0.0617363	6849595, 6777346, 6825875, 6996646, 6830927	68	128	5738	3.29619	0.998758	0.524529	51.0216
KEGG_PATHWAY	Cytokine-cytokine receptor interaction	7	3.58974	0.0641039	6820047, 6869310, 6939990, 7018366, 6837144, 6949335, 6780746	68	244	5738	2.42081	0.999047	0.501242	52.3883
KEGG_PATHWAY	ErbB signaling pathway	4	2.05128	0.0807343	6849595, 6923411, 6932387, 6830927	68	87	5738	3.87965	0.999855	0.552258	61.0512
KEGG_PATHWAY	Apoptosis	4	2.05128	0.0807343	6820047, 6869310, 6775977, 7017784	68	87	5738	3.87965	0.999855	0.552258	61.0512
KEGG_PATHWAY	Prostate cancer	4	2.05128	0.0873451	6849595, 6777346, 6825875, 6837144	68	90	5738	3.75033	0.999932	0.550549	64.076
KEGG_PATHWAY	MAPK signaling pathway	7	3.58974	0.0876582	6775389, 6869310, 6923411, 6837144, 6830927, 6854487, 7017784	68	265	5738	2.22897	0.999934	0.523354	64.2138
