# Supplementary material for: Identification of Novel Gene Targets and Functions of p21-Activated Kinase 1 during DNA Damage by Gene Expression Profiling
Source: PLoS One. 2013 Aug 12;8(8):e66585. doi: 10.1371/journal.pone.0066585 (PMC3741304; doi:10.1371/journal.pone.0066585)
Supplement: Table S7 — The top networks by IPA in both non-IR and IR scenarios. (XLSX) [file pone.0066585.s007.xlsx]

## Sheet: Sheet1
IPA networks-PAK1WT vs PAK1KO
RANK	Associated Network Functions	Score
1	Cellular Movement, Cancer, Tissue Development	38
2	Cell Signaling, Post-Translational Modification, Inflammatory Response	28
3	Gene Expression, Cancer, Hematological Disease	26
4	Cellular Growth and Proliferation, Skeletal and Muscular System Development and Function, Cardiovascular System Development and Function	26
5	Drug Metabolism, Endocrine System Development and Function, Lipid Metabolism	21
IPA networks-PAK 1 regulated IR responsive genes
RANK	Associated Network Functions	Score
1	Cellular Growth and Proliferation, DNA Replication, Recombination, and Repair, Cell Signaling	36
2	Cellular Function and Maintenance, Cellular Development, Cellular Growth and Proliferation	34
3	Cellular Movement, Cell-To-Cell Signaling and Interaction, Cancer	18
4	Cell Death, Cell Cycle, Cancer	16
5	Neurological Disease, Reproductive System Disease, Lipid Metabolism	14
