# Supplementary material for: Identification of Novel Gene Targets and Functions of p21-Activated Kinase 1 during DNA Damage by Gene Expression Profiling
Source: PLoS One. 2013 Aug 12;8(8):e66585. doi: 10.1371/journal.pone.0066585 (PMC3741304; doi:10.1371/journal.pone.0066585)
Supplement: Table S8 — Over or under represented gene families in Pak1 target genes and Pak1 influenced genes after ionization radiation. (XLSX) [file pone.0066585.s008.xlsx]

## Sheet: wtko n ir prot class both cmpar
PANTHER Gene Class	%	Mus musculus - REFLIST (26185)	WTvsKO (709)	WTvsKO(expected)	WTvsKO (over/under)	WTvsKO(P-value)	PANTHER Gene Class	%	PAKIR(189)	PAKIR(expected)	PAKIR (over/under)	PAKIR(P-value)
transferase	0.124118	1605	88	43.46	+	4.32e-10	transferase	0.10582	20	11.58	+	0.0126
signaling molecule	0.0818054	1047	58	28.35	+	3.63e-07	signaling molecule	0.037037	7	7.56	-	0.515
microtubule family cytoskeletal protein	0.0211566	167	15	4.52	+	7.21e-05	microtubule family cytoskeletal protein	0.010582	2	1.21	+	0.34
kinase	0.0535966	718	38	19.44	+	9.81e-05	kinase	0.047619	9	5.18	+	0.0778
cytoskeletal protein	0.0380818	446	27	12.08	+	0.000126	cytoskeletal protein	0.021164	4	3.22	+	0.402
homeobox transcription factor	0.0282087	290	20	7.85	+	0.000181	homeobox transcription factor	0.026455	5	2.09	+	0.0604
helix-turn-helix transcription factor	0.0282087	290	20	7.85	+	0.000181	helix-turn-helix transcription factor	0.026455	5	2.09	+	0.0604
extracellular matrix protein	0.0126939	78	9	2.11	+	0.000341	extracellular matrix protein	0	0	0.56	-	0.569
cytokine receptor	0.0253879	261	18	7.07	+	0.000372	cytokine receptor	0.026455	5	1.88	+	0.0419
tumor necrosis factor receptor	0.00705219	22	5	0.6	+	0.000378	tumor necrosis factor receptor	0.010582	2	0.16	+	0.0113
histone	0.0126939	81	9	2.19	+	0.000446	histone	0	0	0.58	-	0.557
transporter	0.077574	1286	55	34.82	+	0.0007	transporter	0.0687831	13	9.28	+	0.14
chemokine	0.00987306	53	7	1.44	+	0.000705	chemokine	0.00529101	1	0.38	+	0.318
phosphatase	0.022567	236	16	6.39	+	0.000917	phosphatase	0.015873	3	1.7	+	0.243
phosphodiesterase	0.00705219	27	5	0.73	+	0.000942	phosphodiesterase	0	0	0.19	-	0.823
extracellular matrix glycoprotein	0.00987306	56	7	1.52	+	0.000967	extracellular matrix glycoprotein	0	0	0.4	-	0.667
glycosyltransferase	0.022567	242	16	6.55	+	0.00118	glycosyltransferase	0.010582	2	1.75	+	0.522
membrane-bound signaling molecule	0.0183357	175	13	4.74	+	0.00121	membrane-bound signaling molecule	0.00529101	1	1.26	-	0.64
transcription factor	0.112835	2109	80	57.1	+	0.00159	transcription factor	0.126984	24	15.22	+	0.018
protein phosphatase	0.0126939	110	9	2.98	+	0.00355	protein phosphatase	0.00529101	1	0.79	+	0.549
protein kinase	0.0366714	549	26	14.87	+	0.00507	protein kinase	0.037037	7	3.96	+	0.105
ribosomal protein	0.00705219	498	5	13.48	-	0.0074	ribosomal protein	0.015873	3	3.59	-	0.515
cysteine protease	0.0126939	124	9	3.36	+	0.00753	cysteine protease	0.00529101	1	0.9	+	0.592
non-motor microtubule binding protein	0.00705219	51	5	1.38	+	0.0134	non-motor microtubule binding protein	0.00529101	1	0.37	+	0.308
metalloprotease	0.0141044	165	10	4.47	+	0.016	metalloprotease	0	0	1.19	-	0.303
defense/immunity protein	0	151	0	4.09	-	0.0166	defense/immunity protein	0	0	1.09	-	0.335
protease	0.0338505	550	24	14.89	+	0.017	protease	0.026455	5	3.97	+	0.365
G-protein coupled receptor	0.0155148	743	11	20.12	-	0.0189	G-protein coupled receptor	0.026455	5	5.36	-	0.552
ribonucleoprotein	0.00705219	57	5	1.54	+	0.0206	ribonucleoprotein	0.00529101	1	0.41	+	0.338
carbohydrate kinase	0.00564175	38	4	1.03	+	0.0207	carbohydrate kinase	0	0	0.27	-	0.76
adenylate cyclase	0.00423131	22	3	0.6	+	0.0226	adenylate cyclase	0	0	0.16	-	0.853
tubulin	0.00423131	22	3	0.6	+	0.0226	tubulin	0	0	0.16	-	0.853
viral protein	0	139	0	3.76	-	0.023	viral protein	0.00529101	1	1	-	0.735
viral coat protein	0	138	0	3.74	-	0.0236	viral coat protein	0.00529101	1	1	+	0.632
cytokine	0.0141044	178	10	4.82	+	0.0253	cytokine	0.00529101	1	1.28	-	0.632
hydrolase	0.0282087	456	20	12.35	+	0.0263	hydrolase	0.031746	6	3.29	+	0.114
SNARE protein	0.00564175	41	4	1.11	+	0.0264	SNARE protein	0	0	0.3	-	0.744
primase	0.00141044	1	1	0.03	+	0.0267	primase	0	0	0.01	-	0.993
transmembrane receptor regulatory/adaptor protein	0.00846262	83	6	2.25	+	0.027	transmembrane receptor regulatory/adaptor protein	0	0	0.6	-	0.549
methyltransferase	0.0112835	131	8	3.55	+	0.0282	methyltransferase	0.015873	3	0.95	+	0.0701
cyclase	0.00423131	24	3	0.65	+	0.0283	cyclase	0	0	0.17	-	0.841
intermediate filament binding protein	0.00282087	10	2	0.27	+	0.0306	intermediate filament binding protein	0	0	0.07	-	0.93
intermediate filament	0.00282087	10	2	0.27	+	0.0306	intermediate filament	0	0	0.07	-	0.93
transaminase	0.00423131	25	3	0.68	+	0.0313	transaminase	0	0	0.18	-	0.835
extracellular matrix structural protein	0.00282087	11	2	0.3	+	0.0364	extracellular matrix structural protein	0	0	0.08	-	0.924
receptor	0.0719323	1451	51	39.29	+	0.0367	receptor	0.0846561	16	10.47	+	0.0616
calcium-binding protein	0.00705219	68	5	1.84	+	0.0392	calcium-binding protein	0.00529101	1	0.49	+	0.388
peroxidase	0.00423131	29	3	0.79	+	0.0452	peroxidase	0.010582	2	0.21	+	0.019
nucleotide kinase	0.00564175	49	4	1.33	+	0.0456	nucleotide kinase	0.00529101	1	0.35	+	0.298
serine protease inhibitor	0.00987306	120	7	3.25	+	0.0473	serine protease inhibitor	0.00529101	1	0.87	+	0.58
deaminase	0.00282087	13	2	0.35	+	0.0491	deaminase	0	0	0.09	-	0.91
immunoglobulin receptor superfamily	0.0141044	201	10	5.44	+	0.0502	immunoglobulin receptor superfamily	0.021164	4	1.45	+	0.0589
DNA binding protein	0.0296192	525	21	14.22	+	0.0525	DNA binding protein	0.026455	5	3.79	+	0.33
enzyme modulator	0.0479549	939	34	25.42	+	0.0562	enzyme modulator	0.0529101	10	6.78	+	0.144
type I cytokine receptor	0.00423131	32	3	0.87	+	0.0573	type I cytokine receptor	0	0	0.23	-	0.794
cation transporter	0.0126939	185	9	5.01	+	0.068	cation transporter	0.026455	5	1.34	+	0.0115
kinase inhibitor	0.00282087	16	2	0.43	+	0.0706	kinase inhibitor	0.00529101	1	0.12	+	0.109
acyltransferase	0.00705219	83	5	2.25	+	0.0774	acyltransferase	0.00529101	1	0.6	+	0.451
aspartic protease	0.00282087	17	2	0.46	+	0.0784	aspartic protease	0	0	0.12	-	0.884
DNA methyltransferase	0.00282087	17	2	0.46	+	0.0784	DNA methyltransferase	0	0	0.12	-	0.884
oxidoreductase	0.0352609	683	25	18.49	+	0.083	oxidoreductase	0.031746	6	4.93	+	0.372
lyase	0.00846262	112	6	3.03	+	0.0868	lyase	0.010582	2	0.81	+	0.194
G-protein modulator	0.0169252	286	12	7.74	+	0.0932	G-protein modulator	0.021164	4	2.06	+	0.154
non-motor actin binding protein	0.00846262	115	6	3.11	+	0.0954	non-motor actin binding protein	0	0	0.83	-	0.435
sodium channel	0.00282087	20	2	0.54	+	0.103	sodium channel	0	0	0.14	-	0.866
serine protease	0.00282087	191	2	5.17	-	0.11	serine protease	0.021164	4	1.38	+	0.0507
DNA helicase	0	81	0	2.19	-	0.111	DNA helicase	0.00529101	1	0.58	+	0.443
RNA methyltransferase	0.00282087	21	2	0.57	+	0.112	RNA methyltransferase	0	0	0.15	-	0.859
ligand-gated ion channel	0.00423131	237	3	6.42	-	0.117	ligand-gated ion channel	0	0	1.71	-	0.179
damaged DNA-binding protein	0.00423131	44	3	1.19	+	0.118	damaged DNA-binding protein	0.00529101	1	0.32	+	0.272
apolipoprotein	0.00423131	44	3	1.19	+	0.118	apolipoprotein	0	0	0.32	-	0.728
nucleotidyltransferase	0.00705219	96	5	2.6	+	0.122	nucleotidyltransferase	0.00529101	1	0.69	+	0.501
helicase	0.00141044	5	1	0.14	+	0.127	helicase	0	0	0.04	-	0.965
transketolase	0.00141044	5	1	0.14	+	0.127	transketolase	0	0	0.04	-	0.965
growth factor	0.0112835	186	8	5.04	+	0.136	growth factor	0.015873	3	1.34	+	0.152
lipase	0	73	0	1.98	-	0.138	lipase	0	0	0.53	-	0.59
actin family cytoskeletal protein	0.0126939	217	9	5.88	+	0.139	actin family cytoskeletal protein	0.010582	2	1.57	+	0.465
transfer/carrier protein	0.0169252	310	12	8.39	+	0.141	transfer/carrier protein	0.00529101	1	1.14	-	0.684
small GTPase	0.00987306	158	7	4.28	+	0.141	small GTPase	0.015873	3	2.24	+	0.388
chaperone	0.00846262	131	6	3.55	+	0.148	chaperone	0.00529101	1	0.95	+	0.612
reductase	0.00564175	76	4	2.06	+	0.153	reductase	0	0	0.55	-	0.577
protease inhibitor	0.00987306	162	7	4.39	+	0.154	protease inhibitor	0.00529101	1	1.17	-	0.674
immunoglobulin	0	68	0	1.84	-	0.158	immunoglobulin	0	0	0.49	-	0.612
amino acid transporter	0.00705219	106	5	2.87	+	0.163	amino acid transporter	0.015873	3	0.77	+	0.0422
ATP-binding cassette (ABC) transporter	0.00564175	79	4	2.14	+	0.169	ATP-binding cassette (ABC) transporter	0.00529101	1	0.57	+	0.435
epimerase/racemase	0.00141044	7	1	0.19	+	0.173	epimerase/racemase	0	0	0.05	-	0.951
replication origin binding protein	0.00423131	53	3	1.44	+	0.175	replication origin binding protein	0.00529101	1	0.38	+	0.318
dehydrogenase	0.0141044	263	10	7.12	+	0.181	dehydrogenase	0.015873	3	1.9	+	0.296
RNA binding protein	0.0352609	1122	25	30.38	-	0.184	RNA binding protein	0.047619	9	8.1	+	0.421
dehydratase	0.00282087	30	2	0.81	+	0.196	dehydratase	0	0	0.22	-	0.805
potassium channel	0.00564175	85	4	2.3	+	0.201	potassium channel	0	0	0.61	-	0.541
basic helix-loop-helix transcription factor	0.00705219	117	5	3.17	+	0.213	basic helix-loop-helix transcription factor	0.010582	2	0.84	+	0.207
annexin	0.00141044	9	1	0.24	+	0.216	annexin	0	0	0.06	-	0.937
oxygenase	0.00564175	89	4	2.41	+	0.223	oxygenase	0	0	0.64	-	0.525
guanyl-nucleotide exchange factor	0.00564175	90	4	2.44	+	0.229	guanyl-nucleotide exchange factor	0.00529101	1	0.65	+	0.478
G-protein	0.0112835	215	8	5.82	+	0.231	G-protein	0.00529101	1	1.55	-	0.54
carbohydrate phosphatase	0.00141044	10	1	0.27	+	0.237	carbohydrate phosphatase	0.00529101	1	0.07	+	0.0696
DNA ligase	0.00141044	10	1	0.27	+	0.237	DNA ligase	0	0	0.07	-	0.93
oxidase	0.00423131	64	3	1.73	+	0.251	oxidase	0	0	0.46	-	0.63
intracellular calcium-sensing protein	0.00282087	37	2	1	+	0.265	intracellular calcium-sensing protein	0	0	0.27	-	0.765
calmodulin	0.00282087	37	2	1	+	0.265	calmodulin	0	0	0.27	-	0.765
nucleotide phosphatase	0.00282087	37	2	1	+	0.265	nucleotide phosphatase	0	0	0.27	-	0.765
membrane traffic protein	0.0155148	329	11	8.91	+	0.282	membrane traffic protein	0.00529101	1	2.37	-	0.312
anion channel	0.00282087	39	2	1.06	+	0.285	anion channel	0	0	0.28	-	0.754
RNA helicase	0.00423131	69	3	1.87	+	0.288	RNA helicase	0.00529101	1	0.5	+	0.393
nuclease	0.00282087	40	2	1.08	+	0.295	nuclease	0.010582	2	0.29	+	0.0343
ubiquitin-protein ligase	0.00705219	135	5	3.66	+	0.304	ubiquitin-protein ligase	0.00529101	1	0.97	+	0.624
phosphorylase	0.00141044	14	1	0.38	+	0.316	phosphorylase	0	0	0.1	-	0.904
surfactant	0.00141044	14	1	0.38	+	0.316	surfactant	0.00529101	1	0.1	+	0.0961
peptide hormone	0.00846262	173	6	4.68	+	0.329	peptide hormone	0.00529101	1	1.25	-	0.645
immunoglobulin superfamily cell adhesion molecule	0	40	0	1.08	-	0.338	immunoglobulin superfamily cell adhesion molecule	0	0	0.29	-	0.749
phospholipase	0	39	0	1.06	-	0.348	phospholipase	0	0	0.28	-	0.754
centromere DNA-binding protein	0.00141044	16	1	0.43	+	0.352	centromere DNA-binding protein	0	0	0.12	-	0.891
DNA-directed RNA polymerase	0.00141044	16	1	0.43	+	0.352	DNA-directed RNA polymerase	0	0	0.12	-	0.891
nuclear hormone receptor	0.00282087	47	2	1.27	+	0.364	nuclear hormone receptor	0	0	0.34	-	0.712
mRNA processing factor	0.00564175	201	4	5.44	-	0.366	mRNA processing factor	0.015873	3	1.45	+	0.178
cell adhesion molecule	0.00564175	116	4	3.14	+	0.384	cell adhesion molecule	0	0	0.84	-	0.432
carbohydrate transporter	0.00282087	50	2	1.35	+	0.392	carbohydrate transporter	0	0	0.36	-	0.697
mitochondrial carrier protein	0.00141044	19	1	0.51	+	0.402	mitochondrial carrier protein	0	0	0.14	-	0.872
KRAB box transcription factor	0.0141044	421	10	11.4	-	0.412	KRAB box transcription factor	0	0	3.04	-	0.0467
ion channel	0.0197461	477	14	12.92	+	0.418	ion channel	0	0	3.44	-	0.031
gap junction	0.00141044	20	1	0.54	+	0.418	gap junction	0	0	0.14	-	0.866
aminoacyl-tRNA synthetase	0.00141044	20	1	0.54	+	0.418	aminoacyl-tRNA synthetase	0	0	0.14	-	0.866
microtubule binding motor protein	0.00282087	53	2	1.44	+	0.42	microtubule binding motor protein	0	0	0.23	-	0.794
cysteine protease inhibitor	0	32	0	0.87	-	0.42	cysteine protease inhibitor	0.00529101	1	0.38	+	0.318
zinc finger transcription factor	0.0282087	697	20	18.87	+	0.428	zinc finger transcription factor	0.010582	2	5.03	-	0.119
calcium channel	0	31	0	0.84	-	0.432	calcium channel	0	0	0.22	-	0.799
acetyltransferase	0.00282087	108	2	2.92	-	0.44	acetyltransferase	0.015873	3	0.78	+	0.0442
ATP synthase	0.00282087	56	2	1.52	+	0.448	ATP synthase	0.00529101	1	0.4	+	0.333
antibacterial response protein	0	29	0	0.79	-	0.456	antibacterial response protein	0	0	0.21	-	0.811
ligase	0.0112835	274	8	7.42	+	0.464	ligase	0.015873	3	1.98	+	0.317
phosphatase modulator	0.00141044	66	1	1.79	-	0.466	phosphatase modulator	0	0	0.48	-	0.621
myelin protein	0	28	0	0.76	-	0.468	myelin protein	0	0	0.2	-	0.817
interferon superfamily	0	27	0	0.73	-	0.481	interferon superfamily	0	0	0.19	-	0.823
isomerase	0.00423131	97	3	2.63	+	0.488	isomerase	0.00529101	1	0.7	+	0.504
storage protein	0.00141044	25	1	0.68	+	0.492	storage protein	0	0	0.18	-	0.835
exoribonuclease	0	25	0	0.68	-	0.508	exoribonuclease	0.00529101	1	0.18	+	0.165
basic leucine zipper transcription factor	0	25	0	0.68	-	0.508	basic leucine zipper transcription factor	0	0	0.18	-	0.835
CREB transcription factor	0	25	0	0.68	-	0.508	CREB transcription factor	0	0	0.18	-	0.835
neuropeptide	0	25	0	0.68	-	0.508	neuropeptide	0	0	0.18	-	0.835
chaperonin	0	24	0	0.65	-	0.522	chaperonin	0	0	0.17	-	0.841
HMG box transcription factor	0.00282087	65	2	1.76	+	0.525	HMG box transcription factor	0	0	0.47	-	0.625
nucleic acid binding	0.0747532	1964	53	53.18	-	0.526	nucleic acid binding	0.0846561	16	14.18	+	0.345
transcription cofactor	0.0112835	291	8	7.88	+	0.531	transcription cofactor	0.026455	5	2.1	+	0.0611
kinase modulator	0.00423131	105	3	2.84	+	0.541	kinase modulator	0.010582	2	0.76	+	0.176
glycosidase	0.00141044	30	1	0.81	+	0.556	glycosidase	0.010582	2	0.22	+	0.0202
actin and actin related protein	0.00141044	30	1	0.81	+	0.556	actin and actin related protein	0	0	0.22	-	0.805
phosphatase inhibitor	0.00141044	30	1	0.81	+	0.556	phosphatase inhibitor	0	0	0.22	-	0.805
decarboxylase	0	21	0	0.57	-	0.566	decarboxylase	0.00529101	1	0.15	+	0.141
chromatin/chromatin-binding protein	0.00282087	89	2	2.41	-	0.567	chromatin/chromatin-binding protein	0	0	0.64	-	0.525
esterase	0.00141044	31	1	0.84	+	0.568	esterase	0	0	0.22	-	0.799
vesicle coat protein	0.00141044	32	1	0.87	+	0.58	vesicle coat protein	0	0	0.23	-	0.794
major histocompatibility complex antigen	0	20	0	0.54	-	0.582	major histocompatibility complex antigen	0	0	0.14	-	0.866
structural protein	0.0112835	297	8	8.04	-	0.587	structural protein	0	0	2.14	-	0.116
cell junction protein	0.00282087	85	2	2.3	-	0.596	cell junction protein	0	0	0.61	-	0.541
endoribonuclease	0.00141044	51	1	1.38	-	0.598	endoribonuclease	0	0	0.37	-	0.692
interleukin superfamily	0.00141044	35	1	0.95	+	0.613	interleukin superfamily	0	0	0.25	-	0.777
endodeoxyribonuclease	0	18	0	0.49	-	0.614	endodeoxyribonuclease	0	0	0.13	-	0.878
membrane trafficking regulatory protein	0.00423131	115	3	3.11	-	0.622	membrane trafficking regulatory protein	0	0	0.83	-	0.435
tight junction	0.00141044	47	1	1.27	-	0.636	tight junction	0	0	0.34	-	0.712
heterotrimeric G-protein	0.00141044	45	1	1.22	-	0.656	heterotrimeric G-protein	0	0	0.32	-	0.722
DNA glycosylase	0	15	0	0.41	-	0.666	DNA glycosylase	0	0	0.11	-	0.897
hydroxylase	0.00282087	75	2	2.03	-	0.668	hydroxylase	0	0	0.54	-	0.582
translation factor	0.00282087	75	2	2.03	-	0.668	translation factor	0.00529101	1	0.54	+	0.418
kinase activator	0.00141044	42	1	1.14	-	0.685	kinase activator	0.00529101	1	0.3	+	0.262
glucosidase	0	13	0	0.35	-	0.703	glucosidase	0	0	0.09	-	0.91
Hsp70 family chaperone	0	13	0	0.35	-	0.703	Hsp70 family chaperone	0	0	0.09	-	0.91
mutase	0	11	0	0.3	-	0.742	mutase	0.00529101	1	0.08	+	0.0763
galactosidase	0	10	0	0.27	-	0.763	galactosidase	0	0	0.07	-	0.93
amylase	0	10	0	0.27	-	0.763	amylase	0	0	0.07	-	0.93
tumor necrosis factor family member	0	10	0	0.27	-	0.763	tumor necrosis factor family member	0	0	0.07	-	0.93
DNA-directed DNA polymerase	0	10	0	0.27	-	0.763	DNA-directed DNA polymerase	0.00529101	1	0.07	+	0.0696
neurotrophic factor	0	9	0	0.24	-	0.784	neurotrophic factor	0	0	0.06	-	0.937
actin binding motor protein	0	8	0	0.22	-	0.805	actin binding motor protein	0.00529101	1	0.06	+	0.0561
aldolase	0	7	0	0.19	-	0.827	aldolase	0	0	0.05	-	0.951
DNA strand-pairing protein	0	7	0	0.19	-	0.827	DNA strand-pairing protein	0	0	0.05	-	0.951
amino acid kinase	0	5	0	0.14	-	0.873	amino acid kinase	0	0	0.04	-	0.965
pyrophosphatase	0	5	0	0.14	-	0.873	pyrophosphatase	0	0	0.04	-	0.965
reverse transcriptase	0	5	0	0.14	-	0.873	reverse transcriptase	0	0	0.04	-	0.965
metalloprotease inhibitor	0	4	0	0.11	-	0.897	metalloprotease inhibitor	0	0	0.03	-	0.972
Hsp90 family chaperone	0	4	0	0.11	-	0.897	Hsp90 family chaperone	0	0	0.03	-	0.972
DNA topoisomerase	0	4	0	0.11	-	0.897	DNA topoisomerase	0	0	0.03	-	0.972
deacetylase	0	2	0	0.05	-	0.947	deacetylase	0	0	0.01	-	0.986
calsequestrin	0	2	0	0.05	-	0.947	calsequestrin	0	0	0.01	-	0.986
TGF-beta receptor	0	2	0	0.05	-	0.947	TGF-beta receptor	0	0	0.01	-	0.986
protein kinase receptor	0	2	0	0.05	-	0.947	protein kinase receptor	0.00529101	1	0.01	+	0.0143
DNA polymerase processivity factor	0	2	0	0.05	-	0.947	DNA polymerase processivity factor	0	0	0.01	-	0.986
DNA photolyase	0	2	0	0.05	-	0.947	DNA photolyase	0	0	0.01	-	0.986
exodeoxyribonuclease	0	1	0	0.03	-	0.973	exodeoxyribonuclease	0	0	0.01	-	0.993
voltage-gated ion channel	0	1	0	0.03	-	0.973	voltage-gated ion channel	0	0	0.01	-	0.993
phosphatase activator	0	1	0	0.03	-	0.973	phosphatase activator	0	0	0.01	-	0.993
transaldolase	0	1	0	0.03	-	0.973	transaldolase	0	0	0.01	-	0.993
