# Supplementary material for: Identification of Novel Gene Targets and Functions of p21-Activated Kinase 1 during DNA Damage by Gene Expression Profiling
Source: PLoS One. 2013 Aug 12;8(8):e66585. doi: 10.1371/journal.pone.0066585 (PMC3741304; doi:10.1371/journal.pone.0066585)
Supplement: Table S9 — Transcription factors regulating Pak1 targets. (XLS) [file pone.0066585.s009.xls]

## Sheet: Sheet0
Transcription Regulator	p-value	Target molecules in dataset
CEBPA	2.11E-06	BTG2,CSF1R,DYNLT3,EPHX1,IFI27,MT2A,NFIL3,PFN2,PLOD2,RGS2 (includes EG:19735),SERPINF1,SPINT2,SPP1 (includes EG:20750),THBD,TUBB2A,VDR
VDR	5.39E-06	CDKN1A,IGFBP3,PLCG1,THBD,UCP2
SPDEF	5.78E-06	BIRC3,CD34,CDH11,COL4A2,COL4A6,COL5A2,CTGF,ITGA6,PLAU,SMAD1,TGFB1 (includes EG:21803)
MLL2	1.21E-05	CRIP1,CRIP2,ENO3,FHL1 (includes EG:14199),GPR56,GPR64,NPR3 (includes EG:18162)
NR3C1	2.58E-05	AKTIP,BIRC3,CASP4,CDKN1A,CORO2A,CTNNBL1,CUL4A,GEM,IFIH1,IL6,ING1,NLRP10,PAK1,PAX3,PHF17,PLAGL1,POGK,PTGS2,RGS2 (includes EG:19735),SDPR,SH3KBP1,SMAD1,SOX4,SPP1 (includes EG:20750),STAT6,THBD,TNFAIP2,TNFRSF10A,TNFRSF11B,TNFRSF21,TRAF3IP2
TFAP2A	3.68E-05	BIRC3,CDKN1A,CXCL2,DCLK1,GEM,MMP2,PAG1,PLA2G16,SESN3
HIF1A	5.00E-05	CDKN1A,EGLN3,FHL1 (includes EG:14199),HK2,IGFBP3,LOXL2,PDK1,PFKFB3,STC2,TAF9B,TGFB1 (includes EG:21803),VEGFC
SMARCA4	5.35E-05	ARHGDIB,ATP2B4,CDKN1A,CTGF,CTSH,GPR56,HEXB,IFI30,KCNJ2,LOXL2,MMP2,PERP,PPAP2B,SERPINE2,TAGLN,THY1
PGR (includes EG:18667)	8.09E-05	AK4,BIRC3,CDKN1A,F3,GAS6,GRB10,ITGA6,PDLIM1,PRRX1,PTGS2,RASSF2,SLC31A2,SMPDL3B
RNA polymerase II	1.39E-04	CA12,CDH11,CDKN1A,CYP1B1,HAS2,HOXA11,IGFBP3,JUNB,MMP2,PTGS2,TGFB1 (includes EG:21803)
ZNF217	3.37E-04	ANK3,COL8A1,GATA4,IGFBP3,MYO1B,NMNAT2,PKP2 (includes EG:287925),SEC14L2,SEMA3A,ST3GAL6
TP53 (includes EG:22059)	3.60E-04	ADA,ARL6IP1,BIRC3,BTG2,CASP4,CCNG1,CDKN1A,CHMP4C,CSTF1,CTGF,IGFBP3,IGFBP7,IL6,JUNB,MAP2K6,MAP2K7,MDM2,MMP2,MSH2,MYBL1,NOTCH1,P2RX4,PERP,RAD23A,SELP,SEMA3C,SNAI1,TGFB1 (includes EG:21803),TMSB10/TMSB4X,TNFRSF10A,VCAN,ZFP36L1
Cbp	4.58E-04	CDKN1A,CSF1R,HAS2,HSPB8
NFkB (complex)	5.03E-04	BACE1,BIRC3,CCL5,CDKN1A,CXCL10,CXCL2,F3,FOXF1,HAS2,IL6,JUNB,MDM2,MMP2,PLAU,PTGS2,TGFB1 (includes EG:21803),VEGFC
SMAD1	6.19E-04	BTG2,CTGF,CXCL2
NFKB1	7.11E-04	CCL5,CXCL10,CXCL2,HAS2,IL6,MYB,PLAU,PTGS2
EZH2	7.58E-04	BIRC3,CXCL10,CXCL2,CYP1B1,DENND2A,HOXA11,HOXA9,IL6,PTGS2,SLC1A3
GLI1	8.43E-04	CDKN1A,FHL1 (includes EG:14199),IGFBP7,MAN1C1,NES,PAPSS2,PDZRN3,PTCH1,SESN3,SPP1 (includes EG:20750)
Nr1h	1.01E-03	CCL5,IL6,PTGS2,TLR4
MYC	1.04E-03	CDKN1A,HK2,HSPB1,MDM2,PDK1,PERP,PLAU,SHMT1,SPP1 (includes EG:20750),TMSB10/TMSB4X
Notch	1.26E-03	ANKRD1,CDKN1A,MMP2,NOTCH3,SMAD1
EPAS1	1.78E-03	EGLN3,FHL1 (includes EG:14199),IGFBP3,LOXL2,PFKFB3,STC2,TAF9B
TP63	1.78E-03	ADA,BST2,CDKN1A,IGFBP3,MDM2,TAGLN,TNFRSF10A
BMI1	2.88E-03	HK2,HOXA9,HOXC5,MET,NID1
N-cor	3.16E-03	CDKN1A,IGFBP3,PTGS2
SIRT1	3.16E-03	BIRC3,NAT1 (includes EG:116632),NELL2
RELA	3.68E-03	BIRC3,BTG2,CCL5,CXCL10,CXCL2,HAS2,IL6,MYB,PTGS2,TGFB1 (includes EG:21803)
STAT3	4.11E-03	CDKN1A,CXCL10,HAS2,IL6,MMP2,PTGS2,PTN,VCAN
CTNNB1	4.28E-03	CCL7,CDH11,CDKN1A,ECM1 (includes EG:100332249),GPR64,MMP2,PLAU,PTCH1,RAD23A,SEMA3C,VCAN
HTATIP2	4.77E-03	MMP2,SPP1 (includes EG:20750)
ZFP36	4.77E-03	CDKN1A,PTGS2
CREBBP	4.83E-03	CDKN1A,CXCL10,HAS2,PTGS2,RGS2 (includes EG:19735)
HDAC3	5.15E-03	BIRC3,CDKN1A,JUP,PTGS2
ETS1	5.24E-03	ARHGDIB,CTGF,IGF2BP3,MET,NQO1,PLAU,TRPC1
IRF3	6.32E-03	CCL5,CXCL10,IFIT2,IL6
HIC1	6.43E-03	ABHD3,CA12,EPHA2,RIN2,SPP1 (includes EG:20750),TMEM47,TMEM62
HDAC6	7.65E-03	CYP1B1,JUNB,PLAU,TGFBI
STAT1	8.66E-03	CDKN1A,CXCL10,IFI27,LY96 (includes EG:17087),PTN
HOXA5	9.28E-03	CDKN1A,MDM2
RARG	9.28E-03	HAS2,THBD
IRF9	9.28E-03	CXCL10,IFI27
CBL	9.28E-03	PDGFRA,RUNX2
TAF6	9.28E-03	CDKN1A,HOXA9
NCOR1	1.39E-02	CDKN1A,HAS2,PTGS2
SMARCA2	1.39E-02	HOXA9,TAGLN,VDR
Cbp/p300	1.50E-02	CDKN1A,PTGS2
PHF1	1.50E-02	HOXA11,HOXA9
MLL	1.50E-02	HOXA11,HOXA9
SMAD3	1.95E-02	ANKRD1,CDKN1A,CTGF,HAS2
RARB	2.20E-02	CDKN1A,THBD
NCOR2	2.49E-02	BIRC3,CDKN1A,PTGS2
HMGB1	2.49E-02	CDKN1A,IL6,MDM2
JUN	2.60E-02	BIRC3,CDKN1A,CXCL10,DUSP1,JUNB,PTGS2,TGFB1 (includes EG:21803)
Ap1	2.82E-02	F3,IGFBP3,IL6,MT2A
FOXL2	2.89E-02	CXCL2,PTGS2,RGS2 (includes EG:19735),RSPO3,SOX4
NFATC2	2.93E-02	CDKN1A,ENPP2,PTGS2
BRD7	2.99E-02	CDKN1A,MDM2
KDM5B	3.08E-02	FABP5,FHL1 (includes EG:14199),GCA,PDE3B,PHF20,PIR,SMOX,TUBB2A
SUPT16H	3.41E-02	LOXL2,PLAU,POLR3G
AHR	3.41E-02	CCL5,CYP1B1,PTGS2
CEBPB (includes EG:1051)	3.73E-02	CCL5,CSF1R,IL6,INSR,PTGS2
NKX2-1	3.89E-02	MMP2,SNAI1
RUNX2	3.89E-02	PLAU,TAGLN
HDAC2	3.94E-02	CDKN1A,MDM2,PTGS2
TFIIH	4.04E-02	CDKN1A
THRAP3	4.04E-02	HAS2
SQSTM1	4.04E-02	NQO1
TRIM29	4.04E-02	CDKN1A
MTF1 (includes EG:17764)	4.04E-02	MT2A
TEAD1	4.04E-02	MSLN
KLF16	4.04E-02	CDKN1A
TCF21	4.04E-02	CDKN1A
HDAC5	4.04E-02	CDKN1A
NEUROD1	4.04E-02	SLIT2
SALL2	4.04E-02	CDKN1A
ETV5	4.04E-02	MMP2
IFI16	4.04E-02	CDKN1A
NACC1	4.04E-02	GADD45GIP1
TSG101	4.04E-02	CDKN1A
DBP	4.04E-02	NQO1
CRTC1	4.04E-02	NQO1
RNF2	4.04E-02	HOXC5
NR1D1	4.04E-02	TLR4
ESR1	4.53E-02	ABCA3,CDKN1A,CYP1B1,DUSP9,GJB2,IL6,NOTCH3,PES1,PTGS2,TNFRSF11B
