# Supplementary material for: Identification of Novel Gene Targets and Functions of p21-Activated Kinase 1 during DNA Damage by Gene Expression Profiling
Source: PLoS One. 2013 Aug 12;8(8):e66585. doi: 10.1371/journal.pone.0066585 (PMC3741304; doi:10.1371/journal.pone.0066585)
Supplement: Table S10 — Transcription factors regulating Pak1 influenced DNA damage response genes. (XLS) [file pone.0066585.s010.xls]

## Sheet: Sheet0
Transcription Regulator	p-value	Target molecules in dataset
TP53 (includes EG:22059)	5.78E-05	ADRB2,APAF1,BTG2,CDKN1A,DDIT4,DGKA,FAS,GDF15,MDM2,MYBL1,MYC,NOTCH1,PHLDA3,TAP1,TNFRSF10A
ESR2	9.03E-05	CDKN1A,CXCL12 (includes EG:20315),EREG,MYC
NFkB (complex)	1.10E-04	CCNB2,CDKN1A,CXCL10,CXCL12 (includes EG:20315),FAS,GDF15,MDM2,MYC,TAP1
TP63	1.19E-04	APAF1,CDKN1A,FAS,MDM2,TNFRSF10A
JUN	1.43E-04	CDKN1A,CXCL10,DUSP1,EREG,JUN,MYC
FOXO4	3.50E-04	CDKN1A,JAG1,SGK1
STAT1	4.07E-04	CDKN1A,CXCL10,FAS,TAP1
CDKN2A	5.47E-04	CDKN1A,MDM2,RB1
E2F1	6.04E-04	APAF1,CDKN1A,DUSP1,FAS,MYC,RB1,TP53INP1
RBPJ	7.18E-04	CDKN1A,HES1 (includes EG:15205)
HOXA5	7.18E-04	CDKN1A,MDM2
TAF6	7.18E-04	CDKN1A,JUN
SMAD4	8.08E-04	CDKN1A,ERCC5,JAG1,SGK1,TNFRSF10A
HDAC2	1.13E-03	CDKN1A,MDM2,MYC
FOXO1 (includes EG:2308)	1.16E-03	CCNB2,CDKN1A,JAG1,SGK1
AR	1.28E-03	CDKN1A,GDF15,MYC,PTHLH,STAT1
FBXW7	1.77E-03	MYC,NOTCH1
RARB	1.77E-03	CDKN1A,STAT1
NOTCH1	2.00E-03	CDKN1A,HES1 (includes EG:15205),MYC
BRD7	2.46E-03	CDKN1A,MDM2
IRF1 (includes EG:16362)	3.19E-03	CDKN1A,CXCL10,TAP1
RELA	3.37E-03	BTG2,CXCL10,FCGRT,MYC,TAP1
CREBBP	3.55E-03	CDKN1A,CXCL10,MYC
ESR1	3.75E-03	CDKN1A,CXCL12 (includes EG:20315),DDIT4,EREG,MYC,SGK1
FOXO3	3.92E-03	CDKN1A,JAG1,SGK1
Cbp	5.15E-03	CDKN1A,HES1 (includes EG:15205)
FOXM1	5.20E-03	CDKN1A,GTSE1,MYC
TP73	5.25E-03	CDKN1A,FAS,IDH2,MDM2,PDGFB
STAT3	5.47E-03	CDKN1A,CXCL10,MYC,SGK1
BRCA1	5.67E-03	CCNB2,CDKN1A,GDF15
TCF7L2	7.45E-03	CDKN1A,MYC
SP3	7.50E-03	CDKN1A,GDF15,JUN,STAT1
EP300	9.71E-03	CDKN1A,MDM2,MYC
NFKB2	1.01E-02	CXCL12 (includes EG:20315),MYC
TFIIH	1.10E-02	CDKN1A
TRIM29	1.10E-02	CDKN1A
SSBP2	1.10E-02	MYC
AFF4	1.10E-02	MYC
KLF16	1.10E-02	CDKN1A
Atf	1.10E-02	RB1
PTRF	1.10E-02	MYC
TCF21	1.10E-02	CDKN1A
HDAC5	1.10E-02	CDKN1A
SALL2	1.10E-02	CDKN1A
IFI16	1.10E-02	CDKN1A
MED26 (includes EG:306328)	1.10E-02	MYC
TSG101	1.10E-02	CDKN1A
GTF2I	1.10E-02	MYC
ERF	1.10E-02	MYC
SRF	1.16E-02	CDKN1A,IER2
GFI1	1.16E-02	CDKN1A,MYC
WT1	1.16E-02	EREG,MYC
MDM2	1.32E-02	CDKN1A,MDM2
HMGB1	1.32E-02	CDKN1A,MDM2
SP1	1.32E-02	CDKN1A,GDF15,JUN,MYC,RB1,STAT1
TCF4	1.48E-02	JUN,SGK1
NFKB1	1.69E-02	CXCL10,FCGRT,MYC
HDAC6	2.02E-02	JUN,PDGFB
TBP	2.02E-02	CDKN1A,MYC
ESRRG	2.20E-02	CDKN1A
Smad1/5/8	2.20E-02	CDKN1A
PRDM16	2.20E-02	CDKN1A
P-TEFb	2.20E-02	CDKN1A
MTA2	2.20E-02	CDKN1A
HDAC7	2.20E-02	CDKN1A
ZBTB7A	2.20E-02	CDKN1A
TADA3	2.20E-02	CDKN1A
KLF6	2.20E-02	CDKN1A
ENO1	2.20E-02	MYC
Notch	2.22E-02	CDKN1A,JAG1
E2F3	2.22E-02	MYC,RB1
Cyclin E	3.28E-02	CDKN1A
Smad	3.28E-02	CDKN1A
YEATS4	3.28E-02	CDKN1A
HTATIP2	3.28E-02	MYC
ZFP36	3.28E-02	CDKN1A
GPS2	3.28E-02	CDKN1A
HDAC4	3.28E-02	CDKN1A
RBCK1	3.28E-02	MYC
Hdac	3.32E-02	JUN,MT1E
Ap1	4.06E-02	JUN,MYC
RB1	4.09E-02	CDKN1A,FAS,MYC
TIP60	4.35E-02	CDKN1A
Nc2	4.35E-02	MYC
GMNN	4.35E-02	CDKN1A
NFATC1	4.35E-02	MYC
ZNF148	4.35E-02	STAT1
CBX4	4.35E-02	MYC
CTCF (includes EG:10664)	4.35E-02	MYC
SKI	4.35E-02	CDKN1A
CBX3	4.35E-02	MYC
IRF9	4.35E-02	CXCL10
KLF5	4.35E-02	DUSP1
EZH2	4.86E-02	CXCL10,MYC,PIM2
